# Supplementary material for: Quantifying the human vaginal community state types (CSTs) with the species specificity index
Source: PeerJ. 2017 Jun 27;5:e3366. doi: 10.7717/peerj.3366 (PMC5490466; doi:10.7717/peerj.3366)
Supplement: Supplemental Information 1 — Table S1. Species specificity list of the five CSTs from 400 cross-sectional cohort. Table S2. Species specificity list of the five CSTs from 32-longitudinal cohort. Table S3. The alpha diversity (Hill numbers) of the five CSTs from 400-cross-sectional cohort. Table S4. The alpha diversity (Hill numbers) of the five CSTs from 32-longitudinal datasets. [file peerj-05-3366-s001.xls]

## Sheet: Specificity of 400 datasets
Table S1 Species specificity of the 400-cross-sectional cohort
Type I		Type II		Type III		Type IV		Type V
OUT	Specificity	OUT	Specificity	OUT	Specificity	OUT	Specificity	OUT	Specificity
L..crispatus	0.952001	L..gasseri	0.923414	L..iners	0.777705	Prevotella	0.783331	L..jensenii	0.915289
Lactobacillales_6	0.943874	Lactobacillales_1	0.709935	Lactobacillales_2	0.723893	Dialister	0.74982	Lactobacillales_5	0.456123
Clostridium	0.114495	L..vaginalis	0.369243	Lactobacillales_5	0.293345	Atopobium	0.6782	Lactobacillales_7	0.243334
Lactobacillus_2	0.0987285	Anaerococcus	0.244282	Finegoldia	0.0357661	Eggerthella	0.664426	Propionibacterium	0.203041
Staphylococcus	0.082907	Peptoniphilus	0.214433	Staphylococcus	0.0345053	Sneathia	0.66153	Streptococcus	0.121586
L..vaginalis	0.0770646	Lactobacillus_3	0.154549	Ureaplasma	0.0339919	Parvimonas	0.658834	Enhydrobacter	0.0867993
Lactobacillales_5	0.0698902	Gardnerella	0.1535	Corynebacterium	0.0320187	Ruminococcaceae_3	0.655371	Corynebacterium	0.0703374
L..iners	0.0597163	Finegoldia	0.148561	Aerococcus	0.0307828	Megasphaera	0.654644	Acinetobacter	0.0560835
Lactobacillales_2	0.0326635	Bifidobacterium	0.144011	Lactobacillales_7	0.0257603	Prevotellaceae_2	0.601109	Finegoldia	0.050212
Exiguobacterium	0.0305057	Ureaplasma	0.113633	Lactobacillus_2	0.0248972	Mobiluncus	0.503906	Skermanella	0.0476191
Finegoldia	0.0271589	Flavobacteriaceae_4	0.111563	Megasphaera	0.0238963	Peptoniphilus	0.495208	Conchiformibius	0.0476191
Corynebacterium	0.0212477	Actinomyces	0.10694	Prevotella	0.0232985	Aerococcus	0.473239	Dermacoccus	0.0476191
Lactococcus	0.0211272	Exiguobacterium	0.106741	L..jensenii	0.0176281	Ruminococcaceae_Incertae_Sedis	0.459754	Scardovia	0.0472656
L..jensenii	0.0193066	Lachnospiraceae_7	0.0987359	L..vaginalis	0.0150385	Anaerococcus	0.424136	L..iners	0.0469087
Acidovorax	0.0184084	Corynebacterium	0.0967786	Dialister	0.015033	Porphyromonas	0.416465	Haemophilus	0.0447186
GpIX	0.0159468	Propionimicrobium	0.090652	Flexibacteraceae_1	0.0148148	Anaeroglobus	0.403779	Rothia	0.0440062
Ureaplasma	0.0156665	Microbacteriaceae_1	0.08	Peptoniphilus	0.011903	Gardnerella	0.398056	Novosphingobium	0.0412088
Gallicola	0.0152156	TM7_genera_incertae_sedis	0.0790761	Anaerococcus	0.0118388	Gemella	0.38451	Actinobacillus	0.0398671
Peptoniphilus	0.0146502	Lachnospiraceae_Incertae_Sedis	0.0707817	Enterobacteriaceae_7	0.0114169	Prevotellaceae_1	0.360178	Clostridiales_7	0.0398671
Anaerococcus	0.01376	Dialister	0.0695814	L..crispatus	0.0112056	Ruminococcaceae_4	0.35789	Sphingomonas	0.0388962
Prevotella	0.013338	Janthinobacterium	0.0690411	Gemella	0.0106736	Peptostreptococcus	0.341814	Kocuria	0.0387409
Stenotrophomonas	0.0126249	Streptococcus	0.067951	Streptococcus	0.00969619	Finegoldia	0.296932	Granulicatella	0.0381291
Lactobacillus_1	0.0123057	Prevotella	0.0660196	Firmicutes_4	0.00911681	Bacteroidetes_8	0.286631	Subdoligranulum	0.037743
Incertae_sedis_5_2	0.0119048	Fastidiosipila	0.0656123	Atopobium	0.0083859	Moryella	0.276615	Micrococcus	0.0374298
Acinetobacter	0.0112167	Stenotrophomonas	0.0636297	Clostridiales_17	0.00790771	Arcanobacterium	0.268477	Ureaplasma	0.0373975
Clostridiales_17	0.0102564	Peptostreptococcaceae_Incertae_Sedis	0.058098	Dermabacter	0.00757653	Proteobacteria_12	0.25902	Veillonella	0.0373042
Atopobium	0.00985903	Varibaculum	0.0573338	Flexibacteraceae_2	0.00740741	Mycoplasmataceae_1	0.258919	Lactococcus	0.0372833
Oerskovia	0.00952381	Slackia	0.0553086	Leptotrichia	0.00740741	Lachnospiraceae_8	0.242056	Staphylococcus	0.0362356
Incertae_sedis_5_1	0.00952381	Clostridiales_17	0.0520303	Flexibacteraceae_5	0.00740741	Streptococcus	0.238237	SR1_genera_incertae_sedis	0.0342857
Flectobacillus	0.00952381	Bacteroides	0.0520263	Rhodoferax	0.00740741	Corynebacterium	0.233957	Flexibacteraceae_4	0.0341491
Simplicispira	0.00952381	Lactobacillus_1	0.051432	Gp8	0.00740741	Coriobacteriaceae_2	0.229093	Salmonella	0.0315126
Microbacterium	0.00952381	Sutterella	0.0423562	Enterococcaceae_1	0.00658436	Lachnospiraceae_4	0.199127	Lactobacillales_2	0.0298206
Collinsella	0.0090186	Enterococcus	0.0423529	Veillonella	0.00656101	Proteobacteria_1	0.186489	Bacteroidales_2	0.0291744
Campylobacter	0.00785289	Serratia	0.0400265	Acidovorax	0.00626398	Bacteroidales_1	0.181931	Gemella	0.0275152
GpI	0.00756303	Paenibacillus	0.04	Flavobacterium	0.00609623	Proteobacteria_2	0.170982	Stenotrophomonas	0.0270534
Segniliparus	0.00718332	Pantoea	0.04	Enterococcus	0.00580973	Fusobacterium	0.155294	Brevibacterium	0.0266342
Fusobacterium	0.00691053	Bradyrhizobium	0.04	Anaeroglobus	0.00526192	Clostridiales_17	0.151666	Lactobacillus_2	0.0265717
Crenotrichaceae_1	0.00685714	Actinobaculum	0.0356955	Peptostreptococcus	0.00490908	Campylobacter	0.149086	L..gasseri	0.0258674
Dialister	0.00678525	Campylobacter	0.0338617	Porphyromonas	0.00443921	Actinomyces	0.149044	Firmicutes_5	0.0217439
Clostridiales_11	0.00677316	Megamonas	0.0333775	Campylobacter	0.00439862	Segniliparus	0.145226	Actinomyces	0.0204605
Lachnospiraceae_6	0.00675448	Methylovorus	0.0323077	Propionimicrobium	0.00388597	Bulleidia	0.144901	Peptoniphilus	0.0195191
Lachnospiraceae_Incertae_Sedis	0.00668761	Riemerella	0.0323077	Segniliparus	0.00386264	Bacteroides	0.144072	Bacillus_j	0.018315
Anaerovorax	0.00653011	Segniliparus	0.0316784	Gardnerella	0.00364894	Ureaplasma	0.143306	Coriobacteriaceae_1	0.0175626
Lactobacillus_4	0.00651048	Pseudomonas	0.0315109	Eggerthella	0.00344024	Lachnospiraceae_9	0.14295	Prevotella	0.0175383
Catenibacterium	0.00640854	Bacteria_17	0.030566	Lactobacillus_1	0.00332871	Clostridiales_1	0.123364	Dethiosulfovibrio	0.0172662
Dermabacter	0.00626223	Anaerovorax	0.0276459	Bacteroidetes_9	0.00329218	Peptococcus	0.118326	Anaerococcus	0.017109
Methylobacterium	0.00614439	Bacteria_6	0.0273418	Ruminococcaceae_5	0.00329218	Lachnospiraceae_7	0.113245	L..vaginalis	0.0146233
Mobiluncus	0.00607121	Methylobacterium	0.0270968	Proteobacteria_3	0.00329218	Bacteroidetes_1	0.111111	Sutterella	0.0133397
L..gasseri	0.00595251	Helcococcus	0.0266365	Corynebacterineae_1	0.00329218	Veillonella	0.0947207	Bacteroidetes_7	0.0132644
Clostridiales_15	0.00590539	Betaproteobacteria_3	0.0263874	Pseudomonadaceae_1	0.00329218	Clostridiales_6	0.0898693	Clostridiales_17	0.0107257
Bacillus_j	0.00586081	Lactococcus	0.0263071	Rhizobium	0.00324074	Varibaculum	0.0883245	Peptococcus	0.0102948
Rhizobium	0.00535714	Enterobacter	0.0262557	Roseomonas	0.00324074	Clostridiales_4	0.0833333	Campylobacter	0.0101797
Roseomonas	0.00535714	Roseburia	0.0251633	Patulibacter	0.00324074	Coriobacteriaceae_1	0.0771921	Gardnerella	0.0098884
Patulibacter	0.00535714	Firmicutes_3	0.0236066	Actinomyces	0.00322727	Lactobacillales_7	0.076591	Enterococcus	0.00960384
Coriobacteriaceae_1	0.00526878	Succinispira	0.0236066	Lachnospiraceae_1	0.00316652	Staphylococcus	0.072541	Arthrobacter	0.00935235
Facklamia	0.00519306	Atopobium	0.0235983	L..gasseri	0.00313729	Bacteroidetes_12	0.0721406	TM7_genera_incertae_sedis	0.0093391
Ruminococcus	0.00504053	Incertae_sedis_5_2	0.0233333	GpI	0.00305011	Clostridiales_15	0.0586096	Varibaculum	0.00761769
Peptococcus	0.00494149	Coprobacillus	0.0229787	Lactobacillales_1	0.00304327	Lachnospiraceae_Incertae_Sedis	0.0585768	Lachnospiraceae_2	0.00713572
Peptostreptococcaceae_Incertae_Sedis	0.0049403	Lachnospiraceae_6	0.0204255	Clostridiales_15	0.002977	Enterobacter	0.0568378	Serratia	0.00709086
Bacteria_15	0.00482897	Flavobacterium	0.0197518	Bacteroidetes_3	0.00274712	Ruminococcaceae_1	0.0555556	Dialister	0.00671232
OD1_genera_incertae_sedis	0.00482897	Dorea	0.0194188	Stenotrophomonas	0.00272761	Facklamia	0.0536669	Segniliparus	0.00665122
Clostridiales_9	0.00482897	Peptostreptococcus	0.019012	Betaproteobacteria_3	0.00271476	Lachnospiraceae_1	0.053011	Bacteria_4	0.00655809
Janibacter	0.00482897	Clostridiales_15	0.0173618	Clostridium	0.00266395	Coriobacteriaceae_3	0.0527562	Ruminococcus	0.00630067
Bacillales_5	0.00482897	Haemophilus	0.0157767	Coriobacteriaceae_1	0.00265607	Arthrobacter	0.0495039	Exiguobacterium	0.00625972
Bacteroidetes_5	0.00474461	Lachnospiraceae_5	0.0154997	Erysipelotrichaceae_Incertae_Sedis	0.00260431	Ruminococcaceae_6	0.0462963	Lachnospiraceae_7	0.00599708
Sutterella	0.00426871	Firmicutes_5	0.0153425	Fusobacterium	0.00258204	L..iners	0.042708	Lachnospiraceae_Incertae_Sedis	0.00557301
Clostridiales_8	0.00387409	Facklamia	0.0152676	Exiguobacterium	0.00249925	Anaerovorax	0.0419721	Helcococcus	0.00539287
Coprococcus	0.00372671	Erysipelotrichaceae_Incertae_Sedis	0.0151883	Parvimonas	0.0023209	Lachnospiraceae_2	0.041548	Actinobaculum	0.00421573
Bacteria_4	0.00367253	Fusobacterium	0.0143414	Coriobacteriaceae_2	0.0022767	Enterobacteriaceae_5	0.0390873	L..crispatus	0.00313874
Varibaculum	0.00365649	Ruminococcaceae_4	0.0140824	Citrobacter	0.00227587	Bacteroidetes_5	0.0386804	Ruminococcaceae_4	0.00285116
Chryseobacterium	0.0034632	Subdoligranulum	0.0133157	Arthrobacter	0.00226304	Bacteroidetes_3	0.0386313	Peptostreptococcus	0.00237744
Aquabacterium	0.0034632	Collinsella	0.0132573	Chryseobacterium	0.00209502	Dethiosulfovibrio	0.0372102	Bacteroides	0.00158566
Erysipelotrichaceae_Incertae_Sedis	0.00344407	Porphyromonas	0.0129447	Aquabacterium	0.00209502	Ruminococcaceae_2	0.037037	Porphyromonas	0.00152881
Serratia	0.00340361	Clostridiales_11	0.0119478	Crenotrichaceae_1	0.00207407	Firmicutes_2	0.037037	Facklamia	0.00144252
Dorea	0.00330253	Staphylococcus	0.0113151	Sneathia	0.00203941	Proteobacteria_11	0.037037	Lactobacillales_1	0.00114335
Bacteroidetes_11	0.0032345	Propionibacterium	0.0101129	Lachnospiraceae_8	0.00203453	Sutterella	0.0346745	Lactobacillus_4	0.000957423
Duganella	0.0032345	Bacteroidetes_7	0.00935933	Sutterella	0.00201743	Neisseriaceae_1	0.0332384	Ruminococcaceae_Incertae_Sedis	0.000577317
Luteococcus	0.0032345	Ruminococcus	0.0088915	Proteobacteria_1	0.00187793	Clostridiales_16	0.0319285	Pasteurella	0.00038608
Anaeroglobus	0.00314104	Lactobacillales_5	0.00883773	Prevotellaceae_1	0.00184485	Bacteria_12	0.0319285	Mobiluncus	0.000374766
Slackia	0.00313541	Bulleidia	0.00881804	Collinsella	0.00181857	Lachnospiraceae_6	0.0317398	Atopobium	0.000331954
Pseudomonas	0.00297722	Parabacteroides	0.00809422	Enterobacter	0.0018008	Citrobacter	0.0312932	Aerococcus	0.000282825
Bacteroidales_2	0.00262569	Gallicola	0.00745562	Dermabacteraceae_1	0.00155945	Fastidiosipila	0.0312511	Prevotellaceae_2	0.000278842
Janthinobacterium	0.00260926	Enterobacteriaceae_8	0.00632504	Bacilli_4	0.00155945	Bacteria_19	0.0294613	Parvimonas	0.000148936
Lachnospiraceae_3	0.00243161	Lactobacillus_4	0.00608002	Brevibacterium	0.00154676	Roseburia	0.0286523	Lachnospiraceae_8	0.000144966
Bacteroides	0.00229921	Gemella	0.00606711	Actinobaculum	0.00153016	Burkholderiales_2	0.0277778	Ruminococcaceae_3	0.000125194
Porphyromonas	0.00201803	Bacteroidetes_5	0.00523093	Salmonella	0.00152505	Atopobacter	0.0277778	Sneathia	6.97697e-05
Bacteria_19	0.00194805	Bacteroidales_2	0.00514636	Proteobacteria_12	0.00148898	Bacteria_22	0.0277778	Megasphaera	2.02637e-05
Fastidiosipila	0.00185976	Lachnospiraceae_2	0.00503496	Mycoplasmataceae_1	0.00134916	Bacteria_5	0.0277778	Eggerthella	0
Methylovorus	0.0018315	Enterobacteriaceae_5	0.00503078	Peptococcus	0.00124554	Clostridiales_2	0.0277778	Proteobacteria_12	0
Riemerella	0.0018315	Sphingomonas	0.00457419	Lactobacillales_6	0.00123918	Proteobacteria_9	0.0277778	Mycoplasmataceae_1	0
Ruminococcaceae_4	0.00182474	Bacteroidetes_12	0.00453305	Bulleidia	0.00120961	Proteobacteria_13	0.0277778	Lactobacillus_1	0
Arthrobacter	0.00168342	Veillonella	0.00423976	GpIX	0.00120586	Bacteroidetes_4	0.0277778	Klebsiella	0
Bacteroidales_1	0.00165073	L..iners	0.00396054	Fastidiosipila	0.00112504	Bilophila	0.0277778	Lactobacillales_6	0
Lactobacillales_1	0.00164642	Neisseria	0.00373057	Gallicola	0.00102272	Parabacteroides	0.027758	Fusobacterium	0
Enterobacteriaceae_7	0.00157274	Peptococcus	0.003632	Clostridiales_16	0.00102171	Pseudomonas	0.0275784	Moryella	0
Streptococcus	0.00156532	Parvimonas	0.00315267	Bacteria_12	0.00102171	Enterococcus	0.0272331	Bacteroidetes_8	0
Betaproteobacteria_3	0.00149589	Coriobacteriaceae_1	0.00309804	Novosphingobium	0.000997151	Dorea	0.0270539	Anaeroglobus	0
Flexibacteraceae_4	0.00136597	Bacteroidetes_8	0.00279285	Anaerovorax	0.000948076	Brevibacterium	0.0266856	Bifidobacterium	0
Salmonella	0.0012605	Arcanobacterium	0.00213846	Lachnospiraceae_4	0.000930873	Neisseria	0.0251871	Lachnospiraceae_4	0
Veillonella	0.00123179	Lactobacillus_2	0.00208322	Ruminococcaceae_4	0.000919879	Exiguobacterium	0.0226416	Prevotellaceae_1	0
Lachnospiraceae_7	0.00119942	Aerococcus	0.00199561	Clostridiales_6	0.00087146	Gallicola	0.022372	Proteobacteria_1	0
Enterococcus	0.00115246	Brevibacterium	0.00187931	Bacteroides	0.000863306	Bacilli_4	0.0219298	Bacteroidales_1	0
Lachnospiraceae_2	0.00114172	L..jensenii	0.00163261	Neisseriaceae_1	0.000759734	Lachnospiraceae_5	0.0207633	Enterobacter	0
Bacteroidetes_3	0.00113529	Granulicatella	0.001416	Coprococcus	0.000751476	Propionimicrobium	0.0198347	Proteobacteria_2	0
Flavobacterium	0.00111972	Mobiluncus	0.00105774	Granulicatella	0.000728393	Coprococcus	0.0187869	Arcanobacterium	0
Arcanobacterium	0.00109105	Moryella	0.000867321	Moryella	0.000713844	Fusobacteriaceae_1	0.0185185	Flavobacteriaceae_4	0
Lactobacillus_3	0.00103074	Prevotellaceae_2	0.000787003	Mobiluncus	0.000707337	Veillonellaceae_1	0.0185185	Lactobacillus_3	0
Coriobacteriaceae_3	0.000996678	Sneathia	0.000295377	Bacteroidales_2	0.000705948	Clostridia_2	0.0185185	Enterobacteriaceae_1	0
Dethiosulfovibrio	0.000887975	Megasphaera	0.000285961	Prevotellaceae_2	0.000701717	Bacteria_8	0.0185185	Coriobacteriaceae_2	0
Megasphaera	0.000881875	Lachnospiraceae_8	0.000272768	Flavobacteriaceae_4	0.000693095	Jeotgalicoccus	0.0185185	Bulleidia	0
Lachnospiraceae_5	0.00087867	Pasteurella	0.000272418	Arcanobacterium	0.000660019	Bacteria_11	0.0185185	Clostridium	0
Gardnerella	0.000870179	L..crispatus	0.000232737	Lachnospiraceae_7	0.000644954	Flexibacteraceae_3	0.0185185	Lachnospiraceae_9	0
Parvimonas	0.00085787	Mycoplasmataceae_1	0.00019285	Sphingomonas	0.000627462	Clostridiales_5	0.0185185	Neisseria	0
Brevibacterium	0.000852295	Eggerthella	0	Coriobacteriaceae_3	0.000602929	Klebsiella	0.0184915	Citrobacter	0
Peptostreptococcus	0.000824181	Proteobacteria_12	0	Lactococcus	0.000601442	Pasteurella	0.0181588	Dorea	0
Coriobacteriaceae_2	0.000752705	Ruminococcaceae_3	0	Ruminococcaceae_3	0.00055135	Bacteroidetes_7	0.0180543	Lachnospiraceae_6	0
Megamonas	0.000727749	Klebsiella	0	Haemophilus	0.000541039	Alistipes	0.0180041	Clostridiales_1	0
Aerococcus	0.000712718	Lactobacillales_2	0	Lachnospiraceae_5	0.000531541	Bacteria_4	0.0168608	Alistipes	0
Lachnospiraceae_4	0.000659482	Ruminococcaceae_Incertae_Sedis	0	Firmicutes_5	0.000526148	Lactobacillus_4	0.0157103	Bacteroidetes_12	0
Propionibacterium	0.000636991	Lactobacillales_6	0	Coprobacillus	0.000525348	Enterobacteriaceae_8	0.0155903	Enterobacteriaceae_5	0
Citrobacter	0.00050162	Anaeroglobus	0	Lachnospiraceae_9	0.000519818	Dermabacteraceae_1	0.0146199	Clostridiales_15	0
Parabacteroides	0.000458856	Lachnospiraceae_4	0	Dorea	0.000499456	Actinobaculum	0.0140264	Oerskovia	0
Prevotellaceae_1	0.000457448	Prevotellaceae_1	0	Dethiosulfovibrio	0.000477485	Lachnospiraceae_3	0.0137904	Bacteroidetes_5	0
Moryella	0.000393343	Proteobacteria_1	0	Slackia	0.000474182	Ruminococcus	0.0133403	Lachnospiraceae_1	0
Subdoligranulum	0.00037743	Bacteroidales_1	0	Lachnospiraceae_Incertae_Sedis	0.000471986	Coprobacillus	0.0131337	Anaerovorax	0
Roseburia	0.000356623	Rothia	0	Lachnospiraceae_6	0.000466976	Bacteroidetes_11	0.0122292	Propionimicrobium	0
Lactobacillales_7	0.000324445	Proteobacteria_2	0	Varibaculum	0.000460823	Firmicutes_3	0.0113843	Fastidiosipila	0
Eggerthella	0.00030158	Dethiosulfovibrio	0	Micrococcus	0.000452855	Clostridiales_8	0.0109856	Megamonas	0
Enterobacteriaceae_5	0.000285191	Lactobacillales_7	0	Acinetobacter	0.000452361	Kocuria	0.0109856	Enterobacteriaceae_8	0
Actinomyces	0.000272807	Enterobacteriaceae_1	0	Bacteroidales_1	0.000449366	Bifidobacterium	0.0109162	Pseudomonas	0
Alistipes	0.00026455	Coriobacteriaceae_2	0	Proteobacteria_2	0.000416341	Enterococcaceae_1	0.0102881	Roseburia	0
Clostridiales_1	0.000258956	Clostridium	0	Propionibacterium	0.00038534	Lactobacillus_1	0.00994291	Gallicola	0
Helcococcus	0.000215715	Lachnospiraceae_9	0	Lactobacillus_4	0.000370677	Clostridiales_11	0.00960314	Bacteroidetes_1	0
Propionimicrobium	0.000214125	Arthrobacter	0	Bacteroidetes_5	0.000358774	Enterobacteriaceae_1	0.00925926	Parabacteroides	0
Gemella	0.00017197	Citrobacter	0	Peptostreptococcaceae_Incertae_Sedis	0.000332064	Capnocytophaga	0.00925926	Acidovorax	0
Actinobaculum	0.000168629	Clostridiales_1	0	Facklamia	0.000314148	Bacteria_23	0.00925926	Clostridiales_6	0
Bulleidia	0.00016663	Alistipes	0	TM7_genera_incertae_sedis	0.000225983	Enterobacteriaceae_2	0.00925926	Coprobacillus	0
Ruminococcaceae_3	0.000140218	Bacteria_4	0	Roseburia	0.000215735	Acidaminococcus	0.00925926	Burkholderiales_2	0
Lachnospiraceae_8	0.000139167	Oerskovia	0	Pseudomonas	0.000180104	Proteobacteria_14	0.00925926	Atopobacter	0
Bacteroidetes_8	0.00010555	Lachnospiraceae_1	0	Lachnospiraceae_2	0.000172667	Rhodococcus	0.00925926	Coriobacteriaceae_3	0
Prevotellaceae_2	0.000100383	Scardovia	0	Bacteria_4	0.00015869	Zimmermannella	0.00925926	Clostridiales_11	0
Ruminococcaceae_Incertae_Sedis	9.23707e-05	Bacteroidetes_1	0	Clostridiales_1	0.000156652	Proteobacteria_15	0.00925926	Clostridiales_4	0
Enterobacter	7.44209e-05	Acidovorax	0	Bacteroidetes_12	0.000155455	Firmicutes_1	0.00925926	Collinsella	0
Bifidobacterium	6.63732e-05	Kocuria	0	Ruminococcus	0.000152461	Ruminococcaceae_8	0.00925926	Erysipelotrichaceae_Incertae_Sedis	0
Sneathia	6.51184e-05	Acinetobacter	0	Bacteroidetes_8	0.000127702	Turicella	0.00925926	Coprococcus	0
Flavobacteriaceae_4	4.58292e-05	Clostridiales_6	0	Lactobacillus_3	0.000103922	Clostridiales_10	0.00925926	Ruminococcaceae_2	0
Pasteurella	3.08864e-05	Burkholderiales_2	0	Ruminococcaceae_Incertae_Sedis	6.98483e-05	Selenomonas	0.00925926	GpI	0
Mycoplasmataceae_1	5.46626e-06	Atopobacter	0	Rothia	6.7609e-05	Polaromonas	0.00925926	Neisseriaceae_1	0
Proteobacteria_12	4.97248e-06	Coriobacteriaceae_3	0	Klebsiella	1.0798e-05	Gordonia	0.00925926	Bacteroidetes_3	0
Klebsiella	0	Clostridiales_4	0	Pasteurella	9.34217e-06	Bacillus_c	0.00925926	Lachnospiraceae_5	0
Proteobacteria_1	0	Bacillus_j	0	Bifidobacterium	0	Clostridiales_18	0.00925926	Peptostreptococcaceae_Incertae_Sedis	0
Rothia	0	Coprococcus	0	Enterobacteriaceae_1	0	Proteobacteria_16	0.00925926	Capnocytophaga	0
Proteobacteria_2	0	Skermanella	0	Neisseria	0	Bacilli_2	0.00925926	Betaproteobacteria_3	0
Enterobacteriaceae_1	0	Ruminococcaceae_2	0	Alistipes	0	Helcococcus	0.00917537	Bacteria_17	0
Lachnospiraceae_9	0	GpI	0	Enterobacteriaceae_5	0	Bacteria_15	0.00912885	Clostridiales_16	0
Neisseria	0	Neisseriaceae_1	0	Oerskovia	0	Serratia	0.00857906	Dermabacter	0
Granulicatella	0	Bacteroidetes_3	0	Scardovia	0	Subdoligranulum	0.00856206	Bacteria_22	0
Bacteroidetes_12	0	Capnocytophaga	0	Megamonas	0	Lactobacillales_2	0.00826815	Slackia	0
Lachnospiraceae_1	0	Clostridiales_16	0	Enterobacteriaceae_8	0	Propionibacterium	0.00790248	Bacteria_19	0
Scardovia	0	Dermabacter	0	Bacteroidetes_1	0	Succinispira	0.00758956	Clostridiales_8	0
Enterobacteriaceae_8	0	Bacteria_22	0	Parabacteroides	0	L..crispatus	0.00727825	Enterobacteriaceae_7	0
Haemophilus	0	Bacteria_19	0	Kocuria	0	Bacteria_17	0.00655136	Bacteria_5	0
Bacteroidetes_1	0	Micrococcus	0	Helcococcus	0	Acidovorax	0.00652498	Clostridiales_2	0
Kocuria	0	Clostridiales_8	0	Serratia	0	Collinsella	0.00639339	Bacteria_15	0
Clostridiales_6	0	Enterobacteriaceae_7	0	Burkholderiales_2	0	Duganella	0.00611461	Ruminococcaceae_1	0
Coprobacillus	0	Bacteria_5	0	Atopobacter	0	Luteococcus	0.00611461	Paenibacillus	0
Burkholderiales_2	0	Clostridiales_2	0	Subdoligranulum	0	Enterobacteriaceae_7	0.00594631	Flavobacterium	0
Atopobacter	0	Bacteria_15	0	Clostridiales_11	0	Bacteria_6	0.00586029	Flexibacteraceae_2	0
Bacteroidetes_7	0	Ruminococcaceae_1	0	Bacteroidetes_7	0	Haemophilus	0.00549493	Bacteria_12	0
Clostridiales_4	0	Flexibacteraceae_2	0	Clostridiales_4	0	Bacteroidetes_9	0.00514403	Janthinobacterium	0
Sphingomonas	0	Bacteria_12	0	Bacillus_j	0	Ruminococcaceae_5	0.00514403	Succinispira	0
TM7_genera_incertae_sedis	0	Salmonella	0	Skermanella	0	Proteobacteria_3	0.00514403	Ruminococcaceae_6	0
Skermanella	0	Ruminococcaceae_6	0	Ruminococcaceae_2	0	Corynebacterineae_1	0.00514403	Bacteria_23	0
Ruminococcaceae_2	0	Bacteria_23	0	Capnocytophaga	0	Pseudomonadaceae_1	0.00514403	Firmicutes_3	0
Neisseriaceae_1	0	Enterobacteriaceae_2	0	Bacteria_17	0	Lactococcus	0.00469877	Enterobacteriaceae_2	0
Capnocytophaga	0	GpIX	0	Bacteria_22	0	OD1_genera_incertae_sedis	0.00456442	Incertae_sedis_5_2	0
Bacteria_17	0	Proteobacteria_9	0	Bacteria_19	0	Clostridiales_9	0.00456442	GpIX	0
Clostridiales_16	0	Proteobacteria_13	0	Clostridiales_8	0	Janibacter	0.00456442	Proteobacteria_9	0
Bacteria_22	0	Bacteroidetes_11	0	Bacteria_5	0	Bacillales_5	0.00456442	Bacteria_6	0
Micrococcus	0	Lachnospiraceae_3	0	Clostridiales_2	0	Megamonas	0.00412728	Proteobacteria_13	0
Bacteria_5	0	Fusobacteriaceae_1	0	Bacteria_15	0	Firmicutes_4	0.00356125	Bacteroidetes_11	0
Clostridiales_2	0	Duganella	0	Ruminococcaceae_1	0	Bacteroidales_2	0.00330913	Lachnospiraceae_3	0
Ruminococcaceae_1	0	Bacteroidetes_4	0	Paenibacillus	0	Chryseobacterium	0.00327348	Fusobacteriaceae_1	0
Paenibacillus	0	Luteococcus	0	Janthinobacterium	0	Aquabacterium	0.00327348	Duganella	0
Flexibacteraceae_2	0	Firmicutes_2	0	Succinispira	0	TM7_genera_incertae_sedis	0.00317789	Bacteroidetes_4	0
Bacteria_12	0	Catenibacterium	0	Ruminococcaceae_6	0	Catenibacterium	0.00302873	Luteococcus	0
Succinispira	0	SR1_genera_incertae_sedis	0	Bacteria_23	0	Lactobacillales_5	0.00295974	Firmicutes_2	0
Ruminococcaceae_6	0	Crenotrichaceae_1	0	Firmicutes_3	0	SR1_genera_incertae_sedis	0.00259259	Catenibacterium	0
Bacteria_23	0	Dermabacteraceae_1	0	Enterobacteriaceae_2	0	Granulicatella	0.00242798	Crenotrichaceae_1	0
Firmicutes_3	0	Proteobacteria_11	0	Incertae_sedis_5_2	0	Acinetobacter	0.00212044	Dermabacteraceae_1	0
Enterobacteriaceae_2	0	Acidaminococcus	0	Proteobacteria_9	0	Rothia	0.00198073	Pantoea	0
Proteobacteria_9	0	Veillonellaceae_1	0	Bacteria_6	0	Lactobacillales_6	0.00169419	Proteobacteria_11	0
Bacteria_6	0	Flexibacteraceae_4	0	Proteobacteria_13	0	Stenotrophomonas	0.00153428	Acidaminococcus	0
Proteobacteria_13	0	Enhydrobacter	0	Bacteroidetes_11	0	Actinobacillus	0.00150732	Veillonellaceae_1	0
Fusobacteriaceae_1	0	Firmicutes_4	0	Lachnospiraceae_3	0	Clostridiales_7	0.00150732	Firmicutes_4	0
Bacteroidetes_4	0	Clostridia_2	0	Fusobacteriaceae_1	0	Dermabacter	0.00147979	Clostridia_2	0
Firmicutes_2	0	Bacilli_4	0	Duganella	0	Micrococcus	0.00141517	Methylobacterium	0
SR1_genera_incertae_sedis	0	Bacteria_8	0	Bacteroidetes_4	0	Flavobacteriaceae_4	0.00129955	Bacilli_4	0
Dermabacteraceae_1	0	Enterococcaceae_1	0	Luteococcus	0	Flexibacteraceae_4	0.00129113	Bacteria_8	0
Pantoea	0	Chryseobacterium	0	Firmicutes_2	0	L..jensenii	0.0012119	Enterococcaceae_1	0
Proteobacteria_11	0	Aquabacterium	0	Catenibacterium	0	L..gasseri	0.00110112	Chryseobacterium	0
Acidaminococcus	0	Jeotgalicoccus	0	SR1_genera_incertae_sedis	0	Flavobacterium	0.00105837	Aquabacterium	0
Veillonellaceae_1	0	Conchiformibius	0	Pantoea	0	Firmicutes_5	0.000822106	Jeotgalicoccus	0
Enhydrobacter	0	Proteobacteria_14	0	Proteobacteria_11	0	Enhydrobacter	0.000820441	Proteobacteria_14	0
Firmicutes_4	0	Bacteria_11	0	Acidaminococcus	0	Erysipelotrichaceae_Incertae_Sedis	0.000813847	Bacteria_11	0
Clostridia_2	0	Bacteroidetes_9	0	Veillonellaceae_1	0	Slackia	0.00074091	Bacteroidetes_9	0
Bacilli_4	0	Rhodococcus	0	Flexibacteraceae_4	0	Peptostreptococcaceae_Incertae_Sedis	0.000518851	Rhodococcus	0
Bacteria_8	0	Flexibacteraceae_3	0	Enhydrobacter	0	Lactobacillales_1	0.00051874	Flexibacteraceae_3	0
Enterococcaceae_1	0	Ruminococcaceae_5	0	Clostridia_2	0	Sphingomonas	0.000245102	Ruminococcaceae_5	0
Firmicutes_5	0	Actinobacillus	0	Methylobacterium	0	Clostridium	0.00019821	Zimmermannella	0
Jeotgalicoccus	0	Zimmermannella	0	Bacteria_8	0	Scardovia	6.87326e-05	Proteobacteria_15	0
Conchiformibius	0	Proteobacteria_15	0	Jeotgalicoccus	0	L..vaginalis	1.31639e-05	Incertae_sedis_5_1	0
Proteobacteria_14	0	Incertae_sedis_5_1	0	Conchiformibius	0	Lactobacillus_2	0	Clostridiales_5	0
Bacteria_11	0	Clostridiales_5	0	Proteobacteria_14	0	Lactobacillus_3	0	OD1_genera_incertae_sedis	0
Bacteroidetes_9	0	OD1_genera_incertae_sedis	0	Bacteria_11	0	Oerskovia	0	Firmicutes_1	0
Rhodococcus	0	Firmicutes_1	0	Rhodococcus	0	Bacillus_j	0	Bilophila	0
Flexibacteraceae_3	0	Bilophila	0	Flexibacteraceae_3	0	Skermanella	0	Clostridiales_9	0
Ruminococcaceae_5	0	Clostridiales_9	0	Actinobacillus	0	GpI	0	Leptotrichia	0
Actinobacillus	0	Clostridiales_7	0	Zimmermannella	0	Betaproteobacteria_3	0	Bradyrhizobium	0
Zimmermannella	0	Leptotrichia	0	Proteobacteria_15	0	Paenibacillus	0	Flexibacteraceae_5	0
Proteobacteria_15	0	Flexibacteraceae_5	0	Incertae_sedis_5_1	0	Flexibacteraceae_2	0	Rhizobium	0
Clostridiales_5	0	Rhizobium	0	Clostridiales_5	0	Janthinobacterium	0	Proteobacteria_3	0
Firmicutes_1	0	Proteobacteria_3	0	OD1_genera_incertae_sedis	0	Salmonella	0	Ruminococcaceae_8	0
Bilophila	0	Ruminococcaceae_8	0	Firmicutes_1	0	Incertae_sedis_5_2	0	Rhodoferax	0
Clostridiales_7	0	Rhodoferax	0	Bilophila	0	GpIX	0	Methylovorus	0
Leptotrichia	0	Janibacter	0	Clostridiales_9	0	Crenotrichaceae_1	0	Janibacter	0
Bradyrhizobium	0	Corynebacterineae_1	0	Clostridiales_7	0	Pantoea	0	Corynebacterineae_1	0
Flexibacteraceae_5	0	Turicella	0	Bradyrhizobium	0	Methylobacterium	0	Riemerella	0
Proteobacteria_3	0	Pseudomonadaceae_1	0	Ruminococcaceae_8	0	Conchiformibius	0	Turicella	0
Ruminococcaceae_8	0	Gp8	0	Methylovorus	0	Incertae_sedis_5_1	0	Pseudomonadaceae_1	0
Rhodoferax	0	Clostridiales_10	0	Janibacter	0	Leptotrichia	0	Gp8	0
Corynebacterineae_1	0	Novosphingobium	0	Riemerella	0	Bradyrhizobium	0	Clostridiales_10	0
Turicella	0	Flexibacteraceae_1	0	Turicella	0	Flexibacteraceae_5	0	Flexibacteraceae_1	0
Pseudomonadaceae_1	0	Bacillales_5	0	Clostridiales_10	0	Rhizobium	0	Microbacteriaceae_1	0
Gp8	0	Selenomonas	0	Microbacteriaceae_1	0	Rhodoferax	0	Bacillales_5	0
Clostridiales_10	0	Roseomonas	0	Bacillales_5	0	Methylovorus	0	Selenomonas	0
Novosphingobium	0	Polaromonas	0	Selenomonas	0	Riemerella	0	Roseomonas	0
Flexibacteraceae_1	0	Patulibacter	0	Polaromonas	0	Gp8	0	Polaromonas	0
Microbacteriaceae_1	0	Gordonia	0	Gordonia	0	Novosphingobium	0	Patulibacter	0
Selenomonas	0	Flectobacillus	0	Flectobacillus	0	Flexibacteraceae_1	0	Gordonia	0
Polaromonas	0	Dermacoccus	0	Dermacoccus	0	Microbacteriaceae_1	0	Flectobacillus	0
Gordonia	0	Bacillus_c	0	Bacillus_c	0	Roseomonas	0	Bacillus_c	0
Dermacoccus	0	Clostridiales_18	0	Clostridiales_18	0	Patulibacter	0	Clostridiales_18	0
Bacillus_c	0	Proteobacteria_16	0	Proteobacteria_16	0	Flectobacillus	0	Proteobacteria_16	0
Clostridiales_18	0	Simplicispira	0	Simplicispira	0	Dermacoccus	0	Simplicispira	0
Proteobacteria_16	0	Bacilli_2	0	Bacilli_2	0	Simplicispira	0	Bacilli_2	0
Bacilli_2	0	Microbacterium	0	Microbacterium	0	Microbacterium	0	Microbacterium	0

## Sheet: Specificity of 32 datasets
Table S2 Species specificity of the 32-longnitudinal cohort
Type I		Type II		Type III		Type IV-A		Type IV-B
OUT	Specificity	OUT	Specificity	OUT	Specificity	OUT	Specificity	OUT	Specificity
L..crispatus	0.848091	L..gasseri	0.981273	L..iners	0.787698	Anaerococcus	0.752234	Atopobium	0.907553
L.otu3	0.172972	L.otu4	0.967631	L.otu5	0.777101	Finegoldia	0.711624	Coriobacteriaceae.3	0.694749
L..jensenii	0.156683	L.otu1	0.687671	L..jensenii	0.35399	Corynebacterium	0.638836	Gardnerella	0.660087
L.reuteri	0.156338	L.otu2	0.496862	Lactobacillales.2	0.292967	Peptoniphilus	0.611989	Sneathia	0.654748
L.vaginalis	0.101956	Ureaplasma	0.324389	L.otu3	0.168789	Streptococcus	0.570143	Parvimonas	0.605828
Alloscardovia	0.0661594	Arthrobacter	0.300969	Aerococcus	0.0704947	Incertae_Sedis_XI.1	0.563401	Ruminococcaceae.3	0.587193
Bifidobacterium	0.0538287	Brevibacterium	0.297373	Ureaplasma	0.0684041	Porphyromonas	0.529753	Mobiluncus	0.447395
Archaea.7	0.0531664	Weissella	0.179158	Gardnerella	0.0437265	Campylobacter	0.517926	Aerococcus	0.430834
Dialister	0.0331166	Corynebacterium	0.124399	L.vaginalis	0.0397079	Incertae_Sedis_XI.2	0.503466	Allisonella	0.421164
Propionimicrobium	0.0292422	L.vaginalis	0.114844	L.plantarum.L.coleohominis.L.mucosae	0.0292531	Prevotella	0.465339	Megasphaera	0.410861
L..iners	0.0274871	Escherichia.Shigella	0.108472	Gemella	0.0285129	Facklamia	0.45068	Prevotella	0.37415
Finegoldia	0.0217722	Enterobacter	0.0690848	Haemophilus	0.0279722	Veillonella	0.429308	Moryella	0.318712
Anaerococcus	0.0211961	Streptococcus	0.0669075	Finegoldia	0.0261505	Staphylococcus	0.419679	Coriobacteriaceae.1	0.312194
Streptococcus	0.0182352	Dermabacter	0.059298	Prevotella	0.025845	Fastidiosipila	0.415543	Ruminococcaceae.1	0.293584
Corynebacterium	0.0179232	Ralstonia	0.0449907	Actinomyces	0.0245333	Varibaculum	0.410468	Lachnospiraceae.10	0.29139
L.otu5	0.0169378	L..iners	0.0431623	Streptococcus	0.0223545	Actinomyces	0.395788	Lachnospiraceae.11	0.28162
Proteobacteria.5	0.015008	Pasteurella	0.0412915	Corynebacterium	0.0198862	Gallicola	0.35525	Bulleidia	0.258459
Varibaculum	0.01468	Staphylococcus	0.0365274	Lactococcus	0.0195646	Helcococcus	0.353336	Dialister	0.247941
Enterococcus	0.0136524	Enterococcus	0.0347896	Atopobium	0.0188638	Peptostreptococcus	0.349033	Ruminococcaceae.5	0.231278
Lachnospiraceae.10	0.0130181	Phyllobacterium	0.0285659	Dialister	0.0164932	Dialister	0.33904	Peptoniphilus	0.22983
Prevotella	0.0129415	Paracoccus	0.0282779	Proteus	0.0158311	Sutterella	0.303937	Bacteroidetes.1	0.22373
Archaea.5	0.0127055	Haemophilus	0.0275135	Staphylococcus	0.0141692	Propionibacteriaceae.2	0.294244	Peptococcus	0.217115
Bacteroides	0.0126081	Finegoldia	0.0261968	Anaerococcus	0.0135458	Fusobacterium	0.284569	Gemella	0.163777
Porphyromonadaceae.2	0.0122699	Leuconostoc	0.0250014	Sneathia	0.0117228	Blautia	0.281341	Lachnospiraceae.2	0.162539
Staphylococcus	0.0109485	Brachybacterium	0.0234183	Lactobacillales.1	0.0115424	Oscillibacter	0.265548	Proteobacteria.2	0.110001
Peptoniphilus	0.00861498	Variovorax	0.0225471	L..crispatus	0.0108342	Bacteroides	0.262982	Proteobacteria.3	0.105167
Pasteurella	0.00779098	Bifidobacterium	0.0221385	Coriobacteriaceae.3	0.00996013	Arcanobacterium	0.254435	Faecalibacterium	0.098403
Phascolarctobacterium	0.0075591	Citrobacter	0.0200971	Bacteroides	0.00956534	Subdoligranulum	0.253893	Anaeroglobus	0.0961564
Gardnerella	0.00734193	Enhydrobacter	0.0199816	Peptoniphilus	0.00896064	Dorea	0.241008	Bacteroidales.2	0.0908874
L.otu2	0.00700202	Bacteria.18	0.0175439	Granulicatella	0.00838117	Sporacetigenium	0.239937	Peptostreptococcus	0.0853455
Ruminococcaceae.4	0.00674002	Leptotrichiaceae.1	0.0175439	Mollicutes.1	0.00836397	Helcobacillus	0.235437	Clostridiales.12	0.0783596
Propionibacteriaceae.1	0.00672545	Gp16	0.0175439	Incertae_Sedis_XI.1	0.007775	Anaerovorax	0.232909	Ruminococcaceae.2	0.072689
Ureaplasma	0.00653076	Pediococcus	0.0174346	Neisseriaceae.1	0.00743887	Peptococcus	0.229473	Proteobacteria.6	0.0688259
Alphaproteobacteria.4	0.00613497	Gemella	0.0146519	Acinetobacter	0.00659469	Actinobaculum	0.225404	Hallella	0.0632823
Nocardioides	0.00613497	Bacillariophyta	0.0143843	Rothia	0.00642151	Collinsella	0.22213	Shuttleworthia	0.0619313
Flavobacteriaceae.1	0.00613497	Aeromonas	0.0140733	Propionibacterium	0.0061496	Ruminococcus	0.216084	Porphyromonas	0.0575776
Methylibium	0.00613497	Propionibacterium	0.011325	Megasphaera	0.00584053	Coprococcus	0.213399	Anaerococcus	0.047955
Clostridiales.13	0.00613497	Bacteroides	0.0110148	Peptostreptococcus	0.00567187	Olsenella	0.20315	Proteobacteria.1	0.0478395
Nocardiopsis	0.00613497	Anaerococcus	0.0107125	L.otu4	0.00519006	Roseburia	0.201836	Clostridiales.17	0.0445344
Psychrobacter	0.00613497	Rothia	0.0105184	Roseburia	0.00472033	Segniliparus	0.198013	Alphaproteobacteria.3	0.0441084
Cloacibacterium	0.00606783	Prevotella	0.0104794	Bacillus	0.00460991	Oligella	0.19692	Alphaproteobacteria.5	0.0404858
Roseburia	0.00561711	Dialister	0.00932328	Segniliparus	0.00457729	Globicatella	0.192738	Clostridiales.6	0.0385613
Lachnospiraceae.7	0.00550347	Leptotrichia	0.00783039	Phascolarctobacterium	0.00405206	Eubacterium	0.192132	Mollicutes.1	0.0351304
Sphingomonas	0.00524386	Alphaproteobacteria.2	0.0068368	Delftia	0.00372834	Clostridiales.6	0.18875	Coriobacteriaceae.2	0.032226
Propionibacterium	0.00515914	Pyramidobacter	0.00577951	Zimmermannella	0.00370517	Ruminococcaceae.7	0.185096	L..iners	0.0280321
Clostridiales.2	0.0045347	Parasutterella	0.00568013	Fusobacterium	0.00364472	Clostridium	0.180962	Finegoldia	0.0274332
Campylobacter	0.00446101	Salmonella	0.0043398	Incertae_Sedis_XI.2	0.00358522	Arthrobacter	0.180384	Bacteroidales.1	0.027329
Xanthomonas	0.0042599	Clostridiales.11	0.00432793	Porphyromonas	0.0035773	Turicibacter	0.176194	Arcanobacterium	0.0262738
Facklamia	0.00379266	Actinomycetales.1	0.00407726	Leuconostoc	0.00339331	Succinispira	0.17433	Clostridiales.3	0.0259177
Clostridium	0.00377326	Acidovorax	0.00399012	Allisonella	0.00326687	Alistipes	0.172249	Bacteroidetes.2	0.0227226
Incertae_Sedis_XI.1	0.00375011	Cloacibacterium	0.00367409	L..gasseri	0.00324227	Propionimicrobium	0.16638	L.otu5	0.0225441
Lactobacillales.2	0.0033799	Peptoniphilus	0.00351087	Parasutterella	0.00316883	Actinomycetales.1	0.163627	Segniliparus	0.0202284
Bacteria.9	0.00329763	Incertae_Sedis_XI.1	0.00348559	Stenotrophomonas	0.00315142	Betaproteobacteria.1	0.162875	Actinomyces	0.0196596
Aggregatibacter	0.00323734	Clostridiales.15	0.00307337	Leptotrichia	0.00292173	Nosocomiicoccus	0.158381	Granulicatella	0.0173703
L.otu1	0.00310596	Mesorhizobium	0.00293502	Neisseria	0.00287558	Parabacteroides	0.154425	Xylanibacter	0.01634
Lachnospiraceae.3	0.0030753	Coprococcus	0.0027722	Veillonella	0.00267426	Veillonellaceae.1	0.150772	Clostridiales.7	0.0161943
Incertae_Sedis_XI.2	0.00306851	Klebsiella	0.00275122	Bacteria.4	0.00263852	Gulosibacter	0.150275	Neisseriaceae.1	0.0161007
Gemella	0.00292267	Neisseria	0.00205069	Alcaligenaceae.1	0.00263852	Coprobacillus	0.146326	Lactobacillales.3	0.0150281
Burkholderia	0.00262618	Clostridia.1	0.00203526	Selenomonas	0.00263852	Solobacterium	0.140297	Corynebacterium	0.0125926
Porphyromonas	0.00255349	Acinetobacter	0.00174078	Parvimonas	0.00241568	Propionibacteriaceae.1	0.131929	Bacteria.14	0.0121458
Jonquetella	0.00228973	L.otu3	0.00170566	Archaea.7	0.00230989	Micrococcus	0.130706	Incertae_Sedis_XI.1	0.00916978
Faecalibacterium	0.0022463	Actinomyces	0.00168582	Coprobacillus	0.0023068	Faecalibacterium	0.128565	Luteimonas	0.00809717
Lachnospiraceae.8	0.00216976	Facklamia	0.00165072	Varibaculum	0.00215891	Megasphaera	0.122483	Alphaproteobacteria.6	0.00809717
Parabacteroides	0.00216176	Lachnospiraceae.7	0.00160649	Weissella	0.0020791	Bifidobacterium	0.118568	Bacteria.2	0.00809717
Blautia	0.00213479	Dorea	0.0015575	Campylobacter	0.00187771	Desulfovibrio	0.117046	Bacteria.16	0.00809717
Lachnospiraceae.4	0.00211859	Roseburia	0.00151757	Facklamia	0.00186022	Lachnospiraceae.7	0.11607	Lactobacillales.2	0.00693336
Anaeroglobus	0.00199936	Faecalibacterium	0.0012397	Sutterella	0.00153235	Xylanibacter	0.115617	Janthinobacterium	0.00632974
Clostridiales.1	0.00187093	L.plantarum.L.coleohominis.L.mucosae	0.00119438	Collinsella	0.00152948	Megamonas	0.109668	Clostridiales.1	0.00596721
Ruminococcus	0.00183413	Incertae_Sedis_XI.2	0.00101511	Ochrobactrum	0.00148344	Lactobacillales.1	0.108138	Ochrobactrum	0.00582096
Anaerovorax	0.00183322	Microbacterium	0.00100802	Hallella	0.00147214	Firmicutes.2	0.108074	Incertae_Sedis_XI.2	0.00552907
L.plantarum.L.coleohominis.L.mucosae	0.0018258	Helcobacillus	0.000989898	Parabacteroides	0.00145269	Zimmermannella	0.105448	Proteobacteria.4	0.00524827
Novosphingobium	0.00179056	Varibaculum	0.000938751	Enterococcus	0.00142299	Desulfocurvus	0.0989011	L.otu3	0.00518267
Odoribacter	0.00178967	Lachnospiraceae.1	0.000937657	Anaerovorax	0.00136765	Peptostreptococcaceae.1	0.0976942	Clostridiales.4	0.00413514
Subdoligranulum	0.00173233	L..crispatus	0.000871595	Sporacetigenium	0.00134677	Paraprevotella	0.0945061	Archaea.2	0.00404858
Atopobium	0.00170807	Methylobacterium	0.000864984	Actinobaculum	0.00126846	Escherichia.Shigella	0.0943362	Chryseobacterium	0.00404858
Peptococcus	0.00168046	Clostridiales.8	0.000777937	Xylanibacter	0.0012575	L..crispatus	0.0943193	Archaea.1	0.00404858
Veillonella	0.00159639	L.otu5	0.00076007	Rhizobium	0.00122696	Lachnospiraceae.2	0.0927278	Schlegelella	0.00404858
Fusibacter	0.00156074	Anaerovorax	0.000755709	Bacteria.9	0.00122028	Allisonella	0.088845	Wautersiella	0.00404858
Coriobacteriaceae.2	0.00154942	Oligella	0.000685783	Acidovorax	0.00121221	Acidaminococcus	0.0879121	Archaea.4	0.00404858
Clostridiales.11	0.00149497	Turicibacter	0.000616406	Pasteurella	0.00121059	Barnesiella	0.0866744	Myceligenerans	0.00404858
Delftia	0.00148877	Veillonella	0.000572154	Streptophyta	0.00120801	Cupriavidus	0.0832723	Mycobacterium	0.00404858
TM7_genera_incertae_sedis	0.00145951	Enterobacteriaceae.1	0.000571285	Archaea.3	0.00118085	Akkermansia	0.0825441	Clostridiales.5	0.00393313
Coprobacillus	0.00142631	Alloscardovia	0.000562119	Propionimicrobium	0.00112691	Parvimonas	0.0815759	Ureaplasma	0.00379341
Alistipes	0.00130181	Propionimicrobium	0.000461237	Ruminococcus	0.00106174	Acinetobacter	0.0807465	Frigoribacterium	0.0035366
Fusobacterium	0.00122332	Alistipes	0.000455879	Bacteroidetes.1	0.00105331	Mollicutes.1	0.0795185	Fusobacterium	0.00330931
Escherichia.Shigella	0.00120508	L..jensenii	0.000430883	Novosphingobium	0.000938606	Clostridiales.8	0.0781333	Ralstonia	0.00317757
Barnesiella	0.00119123	Blautia	0.000421699	Proteobacteria.4	0.000928333	L..iners	0.077291	Streptophyta	0.00306216
Megasphaera	0.00117708	Oscillibacter	0.00040816	Gallicola	0.000915162	Bacteria.15	0.0769231	Streptococcus	0.00297309
Coprococcus	0.00107252	Parabacteroides	0.000401464	Clostridiales.6	0.000890161	Lachnospiraceae.8	0.0767974	Oscillibacter	0.00227475
Actinobaculum	0.00102148	Sutterella	0.000380595	Faecalibacterium	0.000889731	Enterobacter	0.0755774	Delftia	0.00224486
Pseudoramibacter	0.00100759	Lachnospiraceae.6	0.000378518	Coprococcus	0.000869863	Eremococcus	0.0743735	Burkholderia	0.00223435
Streptophyta	0.00100606	Ruminococcus	0.000329417	Peptococcus	0.000828944	Salmonella	0.0735227	Neisseria	0.00218459
Fastidiosipila	0.000967496	Campylobacter	0.000293641	Coriobacteriaceae.2	0.00082752	Bacteria.17	0.0730243	Veillonella	0.00218423
Actinomyces	0.000940339	Helcococcus	0.000283332	Lachnospiraceae.10	0.000792155	Shuttleworthia	0.0724163	Rhizobium	0.00216593
Peptostreptococcus	0.000931058	Enterobacteriaceae.3	0.000245739	TM7_genera_incertae_sedis	0.000771509	Gemella	0.0718933	Bifidobacterium	0.00215953
Lachnospiraceae.1	0.000917616	Collinsella	0.000244659	Lachnospiraceae.7	0.000755725	Clostridiales.1	0.0716453	Actinobaculum	0.00182976
Brevibacterium	0.000907815	Eubacterium	0.00023757	Lachnospiraceae.1	0.000720916	Aerococcus	0.0711352	Bradyrhizobium	0.00132934
Acidovorax	0.000906307	Nosocomiicoccus	0.000209424	Lachnospiraceae.2	0.000703232	Enterococcus	0.069674	Enterococcus	0.00131816
Sneathia	0.000853315	Porphyromonas	0.000207278	Blautia	0.000691322	Brevibacterium	0.069636	Xanthomonas	0.00123739
Archaea.6	0.000843964	Subdoligranulum	0.000206658	Lachnospiraceae.11	0.000684713	Methylobacterium	0.0694547	Cloacibacterium	0.00118841
Ralstonia	0.000817013	Coriobacteriaceae.3	0.000179782	Alistipes	0.00066165	Gardnerella	0.0679727	Acinetobacter	0.000834357
Segniliparus	0.000805436	Fusobacterium	0.000166685	Archaea.5	0.00066092	Acidovorax	0.067971	Mesorhizobium	0.00083353
Pelomonas	0.000777286	Gallicola	0.000165218	Oligella	0.00062591	Lachnospiraceae.4	0.0668332	Comamonas	0.000798547
Dorea	0.000762456	Coprobacillus	0.000126732	Ralstonia	0.000624879	Clostridiales.10	0.0659341	Mogibacterium	0.000772143
Helcococcus	0.00072409	Proteobacteria.2	0.000112121	Cloacibacterium	0.000623379	Slackia	0.0659341	Olsenella	0.000633368
Allisonella	0.000715606	Lachnospiraceae.11	0.00011126	L.otu2	0.000622581	Propionibacterium	0.0658113	Brevundimonas	0.000633343
Lachnospiraceae.2	0.000668354	Fastidiosipila	0.000109523	Dorea	0.000605864	Enterobacteriaceae.3	0.0648386	Propionibacterium	0.000622609
Firmicutes.1	0.000645944	Lactobacillales.2	9.14317e-05	Janthinobacterium	0.000575931	Dermabacter	0.0637348	Massilia	0.000614288
Holdemania	0.000617204	Propionibacteriaceae.2	8.21907e-05	Bacteria.7	0.000566036	L.plantarum.L.coleohominis.L.mucosae	0.0635743	Clostridiales.14	0.000580938
Acinetobacter	0.00058543	Peptostreptococcus	5.47918e-05	Bacteroidales.1	0.000542062	Lachnospiraceae.6	0.0632289	Staphylococcus	0.000523574
Firmicutes.3	0.000582261	Ruminococcaceae.2	5.17275e-05	Lachnospiraceae.5	0.00051111	Lachnospiraceae.1	0.0618047	Actinomycetales.1	0.00051334
L.otu4	0.000555713	Mobiluncus	5.09665e-05	Bacillariophyta	0.000506329	Bacteria.8	0.0599388	Gallicola	0.000387248
Akkermansia	0.000551637	Ruminococcaceae.3	3.93969e-05	Propionibacteriaceae.2	0.000487804	Proteobacteria.5	0.0585773	Varibaculum	0.000358808
Coriobacteriaceae.3	0.000502314	Allisonella	2.87548e-05	Bacteria.8	0.00047983	Coriobacteriaceae.3	0.0583208	Bacillariophyta	0.000340662
Oscillibacter	0.000497109	Clostridium	1.99299e-05	Escherichia.Shigella	0.000479465	Citrobacter	0.0569925	Pelomonas	0.000338638
Mesorhizobium	0.00047851	Lachnospiraceae.10	1.69485e-05	Lachnospiraceae.4	0.0004732	Odoribacter	0.0563171	Solobacterium	0.000334426
Lactococcus	0.000448623	Solobacterium	1.08282e-05	Helcococcus	0.000465904	Bacteria.12	0.0528298	Leuconostoc	0.000296013
Variovorax	0.000384716	Gardnerella	8.23778e-06	Brevibacterium	0.000451455	Sneathia	0.052492	Archaea.7	0.000291487
L..gasseri	0.000380775	L.reuteri	7.78413e-06	Clostridiales.8	0.000448489	Clostridiales.4	0.0524653	TM7_genera_incertae_sedis	0.000272485
Clostridiales.15	0.000375866	Moryella	7.5496e-06	Arthrobacter	0.000447086	Ruminococcaceae.2	0.0519593	Veillonellaceae.1	0.000242668
Aerococcus	0.000364153	Parvimonas	6.78956e-06	Bacteria.17	0.000401195	Pseudomonas	0.0518714	Arthrobacter	0.000242401
Ruminococcaceae.6	0.00032824	Aerococcus	6.57064e-06	Lachnospiraceae.8	0.000401187	Clostridiales.15	0.0494551	Acidovorax	0.00022774
Pseudomonas	0.000322684	Sneathia	5.88782e-06	Proteobacteria.3	0.000400169	Ruminococcaceae.6	0.0484656	Aurantimonas	0.000223273
Ruminococcaceae.3	0.000317182	Atopobium	5.065e-06	Anaeroglobus	0.000398956	Bradyrhizobium	0.0477254	Haemophilus	0.00018947
Mobiluncus	0.000314923	Megasphaera	0	Coriobacteriaceae.1	0.000394191	Bacteria.3	0.043956	Cupriavidus	0.000185536
Lachnospiraceae.11	0.000240685	Ruminococcaceae.5	0	Butyricimonas	0.000392562	Allofustis	0.043956	Coprobacillus	0.000182175
Arthrobacter	0.000236018	Shuttleworthia	0	Klebsiella	0.000382212	Bacteria.11	0.0434282	Stenotrophomonas	0.000181771
Parasutterella	0.000231601	Peptococcus	0	Ruminococcaceae.2	0.00037632	Clostridiales.11	0.0431616	Eremococcus	0.000178351
Collinsella	0.000218394	Lachnospiraceae.2	0	Burkholderia	0.000361519	Lactobacillales.2	0.0428726	Bacteroides	0.000173772
Kocuria	0.000207028	Proteobacteria.3	0	Brevundimonas	0.000358705	Microbacterium	0.0423251	Pseudomonas	0.000169794
Firmicutes.2	0.000202734	Olsenella	0	Subdoligranulum	0.000348991	Lachnospiraceae.10	0.0421423	Helcococcus	0.000163939
Haemophilus	0.000201476	Bulleidia	0	Enterobacteriaceae.1	0.000344524	Firmicutes.1	0.041642	Microbacterium	0.000135642
Diaphorobacter	0.000179766	Massilia	0	Nosocomiicoccus	0.000336325	Mesorhizobium	0.0403214	Facklamia	0.000123633
Hallella	0.000170101	Mollicutes.1	0	Desulfovibrio	0.00033466	Bacteroidetes.1	0.0400878	Aquabacterium	0.000113878
Ruminococcaceae.2	0.00015828	Coriobacteriaceae.1	0	Frigoribacterium	0.000333668	L.otu5	0.039476	Fastidiosipila	0.000113449
Bacillus	0.000156945	Actinobaculum	0	Enhydrobacter	0.000306373	Clostridia.1	0.0388567	Campylobacter	0.000109957
Parvimonas	0.000154121	Bacteroidetes.1	0	Pelomonas	0.000287517	Ralstonia	0.0388457	Propionimicrobium	0.000104418
Bacteroidales.2	0.000147574	Anaeroglobus	0	Enterobacter	0.000263874	Mogibacterium	0.0383989	Dermabacter	0.000101532
Sporacetigenium	0.000140136	Ruminococcaceae.1	0	Sphingobium	0.000259708	Delftia	0.0373492	L..crispatus	0.000101094
Eubacterium	0.000135616	Clostridiales.12	0	Dermabacter	0.000245374	Burkholderia	0.036249	Roseburia	9.294e-05
Enhydrobacter	0.00010861	Arcanobacterium	0	Paraprevotella	0.000234506	Bacteroidetes.2	0.0350963	Methylobacterium	9.21008e-05
Gallicola	0.000107755	Segniliparus	0	Pseudomonas	0.000230053	Stenotrophomonas	0.0332324	Enhydrobacter	8.87207e-05
Brachybacterium	0.000103158	Balneimonas	0	Globicatella	0.000211647	Bacteria.22	0.032967	Brevibacterium	6.84658e-05
Proteobacteria.1	9.38865e-05	Xylanibacter	0	Clostridiales.2	0.000209512	Lachnospiraceae.11	0.0319869	Clostridiales.15	5.45842e-05
Olsenella	9.12117e-05	Proteobacteria.6	0	Variovorax	0.000196562	Alloscardovia	0.0302243	Variovorax	5.18664e-05
Bacteria.11	7.36727e-05	Clostridiales.6	0	Skermanella	0.00019558	Cloacibacterium	0.029853	Janibacter	4.34505e-05
Eremococcus	6.82064e-05	Providencia	0	Oscillibacter	0.000193149	Clostridiales.3	0.0298207	Clostridiales.8	4.14286e-05
Mollicutes.1	6.50567e-05	Sporacetigenium	0	Mobiluncus	0.000191224	Sphingomonas	0.0295366	Phyllobacterium	2.67004e-05
Ruminococcaceae.1	6.28584e-05	Clostridiales.1	0	Lactobacillales.3	0.000190018	Bacteria.7	0.0294309	Nosocomiicoccus	2.41739e-05
Granulicatella	6.0803e-05	Bacteroidales.2	0	Sphingomonas	0.000185011	Pseudoramibacter	0.0290953	Gulosibacter	2.29488e-05
Dermabacter	5.52609e-05	Alphaproteobacteria.3	0	Ruminococcaceae.3	0.000179109	Fusibacter	0.0287736	Betaproteobacteria.1	2.09101e-05
Methylobacterium	5.28716e-05	Bacillales.1	0	Clostridiales.1	0.000176001	Firmicutes.3	0.0280427	Sutterella	1.68988e-05
Moryella	5.17085e-05	Alphaproteobacteria.5	0	Ruminococcaceae.6	0.000169982	L.otu3	0.0274032	Globicatella	1.2779e-05
Enterobacter	4.75302e-05	Blastococcus	0	Helcobacillus	0.000159175	Jonquetella	0.0261536	L.vaginalis	1.11579e-05
Actinomycetales.1	4.53465e-05	Pseudomonas	0	Cupriavidus	0.000157596	Clostridiales.12	0.026079	L..jensenii	1.03252e-05
Coriobacteriaceae.1	4.03639e-05	Rhizobiales.1	0	Methylobacterium	0.000146661	Novosphingobium	0.0258506	Oligella	1.00783e-05
Clostridiales.6	3.80585e-05	Granulicatella	0	Firmicutes.3	0.0001437	Coriobacteriaceae.2	0.0241438	Micrococcus	9.8939e-06
Ruminococcaceae.7	2.71815e-05	Succinispira	0	Barnesiella	0.000140054	Pyramidobacter	0.0221066	Anaerovorax	6.70747e-06
Shuttleworthia	2.5946e-05	Globicatella	0	Turicibacter	0.000114552	Providencia	0.021978	Blautia	2.80751e-06
Xylanibacter	2.36157e-05	Bacillus	0	Citrobacter	0.000107964	Streptosporangiaceae.1	0.021978	Escherichia.Shigella	2.71929e-06
Sutterella	2.32776e-05	Sphingomonas	0	Arcanobacterium	0.000105832	Clostridiales.9	0.021978	Subdoligranulum	1.83516e-06
Citrobacter	1.97395e-05	Hallella	0	Bacteria.12	0.000101575	Bacteria.5	0.021978	L..gasseri	1.56989e-06
Massilia	1.78665e-05	Proteobacteria.1	0	Enterobacteriaceae.3	0.000101435	Neisseriaceae.2	0.021978	Collinsella	1.53315e-06
Phyllobacterium	1.53277e-05	Proteobacteria.5	0	Pseudoramibacter	9.32014e-05	Blastococcus	0.0219637	L.otu4	1.10694e-06
Globicatella	1.46749e-05	Cupriavidus	0	Gulosibacter	9.25848e-05	Enhydrobacter	0.021946	Enterobacter	3.76153e-07
Propionibacteriaceae.2	1.25559e-05	Delftia	0	Actinomycetales.1	9.2245e-05	Janibacter	0.0217421	L.reuteri	3.10749e-07
Klebsiella	1.20191e-05	Burkholderia	0	Moryella	9.2057e-05	Aquabacterium	0.0209572	Salmonella	0
Proteobacteria.2	6.85609e-06	Micrococcus	0	Propionibacteriaceae.1	8.93149e-05	Enterobacteriaceae.1	0.0205449	Citrobacter	0
Bulleidia	4.90671e-06	Gulosibacter	0	Mogibacterium	8.1964e-05	Bacteroidales.1	0.0202746	Alloscardovia	0
Oligella	4.33982e-06	Propionibacteriaceae.1	0	Fastidiosipila	8.09649e-05	Sphingobium	0.0198147	Clostridium	0
Solobacterium	2.64773e-06	Ruminococcaceae.7	0	Aeromonas	7.95888e-05	Ruminococcaceae.4	0.0198105	Enterobacteriaceae.3	0
Ruminococcaceae.5	4.72677e-07	Aurantimonas	0	Solobacterium	6.90555e-05	Butyricimonas	0.0187081	L.otu2	0
Proteobacteria.3	0	Megamonas	0	Bradyrhizobium	5.79105e-05	Atopobium	0.0179556	Dorea	0
Salmonella	0	Veillonellaceae.1	0	Clostridiales.12	5.30976e-05	Lachnospiraceae.5	0.0177206	Helcobacillus	0
Enterobacteriaceae.3	0	Clostridiales.3	0	Jonquetella	5.29329e-05	Klebsiella	0.0176924	L.otu1	0
Bacteroidetes.1	0	Lactobacillales.1	0	Shuttleworthia	5.18606e-05	Comamonas	0.0176431	Pasteurella	0
Clostridiales.12	0	Zimmermannella	0	Lachnospiraceae.6	5.13289e-05	L.vaginalis	0.0166313	Propionibacteriaceae.2	0
Helcobacillus	0	Lachnospiraceae.4	0	Aquabacterium	4.83388e-05	Bacteroidales.2	0.0156316	Ruminococcus	0
Arcanobacterium	0	Coriobacteriaceae.2	0	Clostridiales.11	4.60811e-05	Clostridiales.5	0.0148609	Balneimonas	0
Balneimonas	0	Bacteroidales.1	0	Thermus	4.53104e-05	Ruminococcaceae.3	0.0144854	Providencia	0
Microbacterium	0	Archaea.7	0	Akkermansia	4.24863e-05	Neisseria	0.0130333	Sporacetigenium	0
Proteobacteria.6	0	Ruminococcaceae.4	0	L.otu1	4.13281e-05	Brachybacterium	0.0117499	L.plantarum.L.coleohominis.L.mucosae	0
Providencia	0	Lachnospiraceae.8	0	Olsenella	3.96982e-05	Balneimonas	0.010989	Coprococcus	0
Nosocomiicoccus	0	Firmicutes.1	0	Micrococcus	3.36097e-05	Bacillales.1	0.010989	Bacillales.1	0
Alphaproteobacteria.3	0	Janibacter	0	Peptostreptococcaceae.1	3.21979e-05	Rhizobiales.1	0.010989	Eubacterium	0
Bacillales.1	0	Barnesiella	0	Ruminococcaceae.1	3.19588e-05	Alcaligenes	0.010989	Blastococcus	0
Alphaproteobacteria.5	0	Betaproteobacteria.1	0	Salmonella	3.14133e-05	Hymenobacter	0.010989	Rhizobiales.1	0
Blastococcus	0	Desulfovibrio	0	Proteobacteria.2	2.87387e-05	Bacillaceae.2	0.010989	Klebsiella	0
Rhizobiales.1	0	Bacteroidetes.2	0	Alphaproteobacteria.3	2.52382e-05	Morganella	0.010989	Parabacteroides	0
Succinispira	0	Firmicutes.2	0	Alloscardovia	2.31135e-05	Porphyromonadaceae.1	0.010989	Succinispira	0
Turicibacter	0	Peptostreptococcaceae.1	0	Succinispira	2.24216e-05	Thermaerobacter	0.010989	Lachnospiraceae.7	0
Cupriavidus	0	Bacteria.15	0	Mesorhizobium	2.21245e-05	Enterobacteriaceae.2	0.010989	Alistipes	0
Enterobacteriaceae.1	0	Clostridiales.17	0	Bulleidia	2.17662e-05	Bacteria.23	0.010989	Bacillus	0
Micrococcus	0	Desulfocurvus	0	Betaproteobacteria.1	1.77535e-05	Atopobacter	0.010989	Sphingomonas	0
Gulosibacter	0	Eremococcus	0	Pediococcus	1.6428e-05	Rhizobiales.2	0.010989	Turicibacter	0
Aurantimonas	0	Neisseriaceae.1	0	L.reuteri	1.58416e-05	Lachnospiraceae.9	0.010989	Proteobacteria.5	0
Megamonas	0	Alcaligenes	0	Ruminococcaceae.7	1.25617e-05	Bacteria.6	0.010989	Enterobacteriaceae.1	0
Veillonellaceae.1	0	Stenotrophomonas	0	Bifidobacterium	1.20764e-05	Alphaproteobacteria.1	0.010989	Propionibacteriaceae.1	0
Clostridiales.3	0	Bacteria.11	0	Eubacterium	1.07429e-05	Nitrobacter	0.010989	Ruminococcaceae.7	0
Weissella	0	Acidaminococcus	0	Brachybacterium	9.54807e-06	Rhodobacter	0.010989	Megamonas	0
Lactobacillales.1	0	Akkermansia	0	Clostridium	7.09759e-06	Arcobacter	0.010989	Weissella	0
Zimmermannella	0	Bacteria.17	0	Bacteroidales.2	6.82549e-06	Thermus	0.0108003	Lactobacillales.1	0
Bacteroidales.1	0	Clostridiales.10	0	Megamonas	5.33885e-06	Diaphorobacter	0.010667	Zimmermannella	0
Janibacter	0	Paraprevotella	0	Massilia	3.71804e-06	Kocuria	0.0106182	Lachnospiraceae.4	0
Rothia	0	Bacteria.8	0	Ruminococcaceae.5	2.8843e-06	Aurantimonas	0.010383	Ruminococcaceae.4	0
Neisseria	0	Bradyrhizobium	0	Blastococcus	1.71791e-06	Skermanella	0.0101744	Lachnospiraceae.8	0
Betaproteobacteria.1	0	Lactococcus	0	Balneimonas	0	Massilia	0.0101239	Firmicutes.1	0
Desulfovibrio	0	Mogibacterium	0	Microbacterium	0	Variovorax	0.00992388	Barnesiella	0
Bacteroidetes.2	0	Novosphingobium	0	Proteobacteria.6	0	Holdemania	0.00988347	Rothia	0
Lachnospiraceae.6	0	Clostridiales.4	0	Providencia	0	Archaea.6	0.0094773	Desulfovibrio	0
Peptostreptococcaceae.1	0	Ruminococcaceae.6	0	Bacillales.1	0	Clostridiales.14	0.00941218	Firmicutes.2	0
Bacteria.15	0	Alphaproteobacteria.4	0	Alphaproteobacteria.5	0	Archaea.3	0.00852998	Lachnospiraceae.6	0
Clostridiales.17	0	Odoribacter	0	Rhizobiales.1	0	Brevundimonas	0.00777599	Peptostreptococcaceae.1	0
Desulfocurvus	0	Phascolarctobacterium	0	Proteobacteria.1	0	Pelomonas	0.00748011	Brachybacterium	0
Neisseriaceae.1	0	Bacteria.3	0	Proteobacteria.5	0	Mobiluncus	0.00747668	Bacteria.15	0
Alcaligenes	0	Pseudoramibacter	0	Aurantimonas	0	Parasutterella	0.00743375	Clostridiales.11	0
Stenotrophomonas	0	Streptophyta	0	Veillonellaceae.1	0	Ureaplasma	0.00736024	Desulfocurvus	0
Clostridiales.8	0	Lactobacillales.3	0	Clostridiales.3	0	L..jensenii	0.00693432	Alcaligenes	0
Acidaminococcus	0	Skermanella	0	Ruminococcaceae.4	0	Alphaproteobacteria.2	0.00670662	Bacteria.11	0
Pediococcus	0	Diaphorobacter	0	Firmicutes.1	0	Clostridiales.2	0.00605513	Acidaminococcus	0
Bacteria.17	0	Jonquetella	0	Janibacter	0	TM7_genera_incertae_sedis	0.00602851	Akkermansia	0
Clostridiales.10	0	Streptosporangiaceae.1	0	Bacteroidetes.2	0	Phyllobacterium	0.00582789	Lachnospiraceae.1	0
Clostridia.1	0	Proteus	0	Firmicutes.2	0	Lachnospiraceae.3	0.00548051	Pediococcus	0
Paraprevotella	0	Porphyromonadaceae.2	0	Bacteria.15	0	Aggregatibacter	0.00519027	Bacteria.17	0
Bacteria.8	0	Fusibacter	0	Clostridiales.17	0	L..gasseri	0.00514478	Clostridiales.10	0
Bradyrhizobium	0	Hymenobacter	0	Desulfocurvus	0	Moryella	0.0051253	Clostridia.1	0
Mogibacterium	0	Kocuria	0	Eremococcus	0	Hallella	0.00490803	Paraprevotella	0
Clostridiales.4	0	TM7_genera_incertae_sedis	0	Phyllobacterium	0	L.otu4	0.00469168	Bacteria.8	0
Leptotrichia	0	Aquabacterium	0	Alcaligenes	0	Rothia	0.0042868	Lactococcus	0
Bacteria.3	0	Bacteria.12	0	Bacteria.11	0	Ruminococcaceae.5	0.00415853	Novosphingobium	0
Lactobacillales.3	0	Bacillaceae.2	0	Acidaminococcus	0	Ruminococcaceae.1	0.00403236	Ruminococcaceae.6	0
Skermanella	0	Luteimonas	0	Clostridiales.10	0	Archaea.7	0.00333949	Alphaproteobacteria.4	0
Leuconostoc	0	Ochrobactrum	0	Clostridia.1	0	Bulleidia	0.00278434	Leptotrichia	0
Streptosporangiaceae.1	0	Slackia	0	Clostridiales.4	0	Haemophilus	0.00258534	Odoribacter	0
Proteus	0	Firmicutes.3	0	Clostridiales.15	0	Archaea.5	0.00254684	Phascolarctobacterium	0
Hymenobacter	0	Comamonas	0	Alphaproteobacteria.4	0	L.reuteri	0.00242469	Bacteria.3	0
Aquabacterium	0	Archaea.5	0	Odoribacter	0	Paracoccus	0.00213275	Pseudoramibacter	0
Bacteria.12	0	Morganella	0	Bacteria.3	0	Aeromonas	0.00184237	Skermanella	0
Bacillaceae.2	0	Thermus	0	Diaphorobacter	0	L.otu2	0.00179077	Diaphorobacter	0
Luteimonas	0	Bacteria.7	0	Streptosporangiaceae.1	0	Anaeroglobus	0.00136961	Jonquetella	0
Ochrobactrum	0	Clostridiales.5	0	Porphyromonadaceae.2	0	Neisseriaceae.1	0.00130348	Streptosporangiaceae.1	0
Slackia	0	Clostridiales.2	0	Fusibacter	0	Pasteurella	0.00121193	Parasutterella	0
Comamonas	0	Alphaproteobacteria.6	0	Hymenobacter	0	Bacillus	0.00110814	Proteus	0
Morganella	0	Archaea.6	0	Kocuria	0	Proteobacteria.2	0.000366632	Porphyromonadaceae.2	0
Thermus	0	Allofustis	0	Bacillaceae.2	0	Coriobacteriaceae.1	0.000310703	Fusibacter	0
Bacteria.7	0	Brevundimonas	0	Luteimonas	0	L.otu1	0.000171321	Hymenobacter	0
Clostridiales.5	0	Butyricimonas	0	Slackia	0	Proteobacteria.3	0	Kocuria	0
Bacillariophyta	0	Bacteria.14	0	Comamonas	0	Proteobacteria.6	0	Bacteria.12	0
Alphaproteobacteria.6	0	Janthinobacterium	0	Morganella	0	Alphaproteobacteria.3	0	Bacillaceae.2	0
Allofustis	0	Archaea.2	0	Clostridiales.5	0	Alphaproteobacteria.5	0	Slackia	0
Brevundimonas	0	Porphyromonadaceae.1	0	Alphaproteobacteria.6	0	Granulicatella	0	Firmicutes.3	0
Butyricimonas	0	Lachnospiraceae.3	0	Archaea.6	0	Proteobacteria.1	0	Archaea.5	0
Bacteria.14	0	Pelomonas	0	Allofustis	0	Weissella	0	Morganella	0
Janthinobacterium	0	Clostridiales.7	0	Bacteria.14	0	Clostridiales.17	0	Thermus	0
Archaea.2	0	Bacteria.2	0	Archaea.2	0	Pediococcus	0	Bacteria.7	0
Porphyromonadaceae.1	0	Thermaerobacter	0	Porphyromonadaceae.1	0	Lactococcus	0	Clostridiales.2	0
Paracoccus	0	Aggregatibacter	0	Paracoccus	0	Alphaproteobacteria.4	0	Archaea.6	0
Pyramidobacter	0	Lachnospiraceae.5	0	Lachnospiraceae.3	0	Leptotrichia	0	Allofustis	0
Bacteria.18	0	Clostridiales.14	0	Pyramidobacter	0	Phascolarctobacterium	0	Butyricimonas	0
Clostridiales.7	0	Bacteria.22	0	Bacteria.18	0	Streptophyta	0	Porphyromonadaceae.1	0
Bacteria.2	0	Frigoribacterium	0	Clostridiales.7	0	Lactobacillales.3	0	Paracoccus	0
Thermaerobacter	0	Holdemania	0	Bacteria.2	0	Leuconostoc	0	Lachnospiraceae.3	0
Aeromonas	0	Bacteria.9	0	Thermaerobacter	0	Proteus	0	Pyramidobacter	0
Lachnospiraceae.5	0	Clostridiales.9	0	Aggregatibacter	0	Porphyromonadaceae.2	0	Bacteria.18	0
Clostridiales.14	0	Nocardioides	0	Clostridiales.14	0	Luteimonas	0	Thermaerobacter	0
Bacteria.22	0	Bacteria.16	0	Bacteria.22	0	Ochrobactrum	0	Aeromonas	0
Frigoribacterium	0	Enterobacteriaceae.2	0	Holdemania	0	Bacillariophyta	0	Aggregatibacter	0
Clostridiales.9	0	Proteobacteria.4	0	Clostridiales.9	0	Alphaproteobacteria.6	0	Lachnospiraceae.5	0
Bacteria.16	0	Sphingobium	0	Nocardioides	0	Bacteria.14	0	Bacteria.22	0
Enterobacteriaceae.2	0	Archaea.3	0	Bacteria.16	0	Janthinobacterium	0	Holdemania	0
Proteobacteria.4	0	Bacteria.23	0	Enterobacteriaceae.2	0	Archaea.2	0	Bacteria.9	0
Sphingobium	0	Atopobacter	0	Leptotrichiaceae.1	0	Bacteria.18	0	Clostridiales.9	0
Leptotrichiaceae.1	0	Rhizobiales.2	0	Bacteria.23	0	Clostridiales.7	0	Nocardioides	0
Archaea.3	0	Lachnospiraceae.9	0	Atopobacter	0	Bacteria.2	0	Enterobacteriaceae.2	0
Bacteria.23	0	Chryseobacterium	0	Rhizobiales.2	0	Frigoribacterium	0	Sphingobium	0
Atopobacter	0	Bacteria.5	0	Lachnospiraceae.9	0	Bacteria.9	0	Leptotrichiaceae.1	0
Rhizobiales.2	0	Bacteria.6	0	Alphaproteobacteria.2	0	Nocardioides	0	Archaea.3	0
Lachnospiraceae.9	0	Flavobacteriaceae.1	0	Chryseobacterium	0	Bacteria.16	0	Bacteria.23	0
Alphaproteobacteria.2	0	Alphaproteobacteria.1	0	Bacteria.5	0	Proteobacteria.4	0	Atopobacter	0
Chryseobacterium	0	Archaea.1	0	Bacteria.6	0	Leptotrichiaceae.1	0	Rhizobiales.2	0
Bacteria.5	0	Methylibium	0	Flavobacteriaceae.1	0	Chryseobacterium	0	Lachnospiraceae.9	0
Bacteria.6	0	Nitrobacter	0	Gp16	0	Flavobacteriaceae.1	0	Alphaproteobacteria.2	0
Gp16	0	Bacteria.4	0	Alphaproteobacteria.1	0	Gp16	0	Bacteria.5	0
Alphaproteobacteria.1	0	Clostridiales.13	0	Archaea.1	0	Archaea.1	0	Bacteria.6	0
Archaea.1	0	Alcaligenaceae.1	0	Methylibium	0	Methylibium	0	Flavobacteriaceae.1	0
Nitrobacter	0	Rhizobium	0	Nitrobacter	0	Bacteria.4	0	Gp16	0
Bacteria.4	0	Rhodobacter	0	Clostridiales.13	0	Clostridiales.13	0	Alphaproteobacteria.1	0
Alcaligenaceae.1	0	Schlegelella	0	Rhodobacter	0	Alcaligenaceae.1	0	Methylibium	0
Rhizobium	0	Selenomonas	0	Schlegelella	0	Rhizobium	0	Nitrobacter	0
Rhodobacter	0	Neisseriaceae.2	0	Neisseriaceae.2	0	Schlegelella	0	Bacteria.4	0
Schlegelella	0	Wautersiella	0	Wautersiella	0	Selenomonas	0	Clostridiales.13	0
Selenomonas	0	Xanthomonas	0	Xanthomonas	0	Wautersiella	0	Alcaligenaceae.1	0
Neisseriaceae.2	0	Arcobacter	0	Arcobacter	0	Xanthomonas	0	Rhodobacter	0
Wautersiella	0	Archaea.4	0	Archaea.4	0	Archaea.4	0	Selenomonas	0
Arcobacter	0	Myceligenerans	0	Myceligenerans	0	Myceligenerans	0	Neisseriaceae.2	0
Archaea.4	0	Mycobacterium	0	Mycobacterium	0	Mycobacterium	0	Arcobacter	0
Myceligenerans	0	Nocardiopsis	0	Nocardiopsis	0	Nocardiopsis	0	Nocardiopsis	0
Mycobacterium	0	Psychrobacter	0	Psychrobacter	0	Psychrobacter	0	Psychrobacter	0

## Sheet: Alpha diversity of 400 dataset
Table S3 The Hill numbers of community samples from 5 CSTs with 400 cross-sectional datasets
Subject ID	q=0	q=1	q=2	q=3	q=4
Type I
S001	6	1.39447	1.19779	1.15185	1.13427
S004	6	1.05965	1.01626	1.01218	1.01082
S006	16	1.943	1.42126	1.31984	1.28116
S010	12	2.41188	2.13779	2.10017	2.08609
S015	11	1.90019	1.45916	1.35667	1.31446
S018	7	1.13806	1.04314	1.03231	1.02867
S026	5	1.05195	1.01413	1.01059	1.00941
S027	3	1.02876	1.00805	1.00604	1.00536
S029	7	1.78785	1.38749	1.2951	1.25959
S032	6	1.09357	1.02851	1.02137	1.01898
S034	3	1.01595	1.00401	1.00301	1.00268
S036	21	1.76341	1.25904	1.1922	1.16926
S037	11	1.24864	1.07991	1.05976	1.05296
S055	6	1.12249	1.03891	1.02916	1.02588
S056	14	1.18374	1.04961	1.03703	1.03285
S058	18	2.65944	2.23257	2.16631	2.13984
S065	4	1.05919	1.01819	1.01365	1.01213
S067	3	1.02871	1.00803	1.00602	1.00535
S069	23	3.59359	2.13714	1.83899	1.72526
S074	8	2.11465	1.78232	1.67001	1.60726
S078	9	1.53818	1.25149	1.19214	1.16961
S079	10	1.26508	1.08467	1.06321	1.056
S080	6	2.08979	1.60743	1.46564	1.40787
S082	8	1.13033	1.03888	1.0291	1.02583
S084	11	1.3088	1.10237	1.07641	1.06764
S087	11	1.12382	1.03265	1.02441	1.02167
S089	13	1.31484	1.09391	1.0699	1.0619
S092	13	1.60983	1.29921	1.23097	1.20393
S093	19	3.01555	2.31012	2.16076	2.08638
S094	8	2.20847	1.84454	1.71753	1.64863
S095	4	1.04999	1.01414	1.0106	1.00942
S097	9	2.25363	1.99427	1.92095	1.87363
S099	23	2.79674	1.60549	1.43645	1.38009
S100	7	1.57157	1.32139	1.25166	1.22252
S103	11	1.3565	1.12075	1.09018	1.07978
S106	11	3.08637	2.70053	2.56323	2.4808
S107	8	1.24743	1.08863	1.06647	1.05888
S108	3	1.0293	1.00805	1.00604	1.00536
S111	10	1.32703	1.11382	1.08501	1.07523
S112	16	1.76697	1.27146	1.20164	1.17751
S115	11	2.39726	2.05013	1.96103	1.90769
S116	18	1.28749	1.08016	1.05971	1.0529
S117	7	1.19248	1.06257	1.0468	1.04149
S120	10	1.43947	1.16418	1.1226	1.1083
S122	7	1.16028	1.05773	1.04342	1.03851
S124	9	1.10617	1.02857	1.02137	1.01898
S125	6	1.09129	1.02649	1.01984	1.01762
S126	8	1.12874	1.03692	1.02762	1.02451
S128	14	1.87778	1.37907	1.28715	1.25258
S139	15	2.47991	2.15195	2.11339	2.10047
S168	9	2.1037	1.95564	1.9074	1.87174
S181	8	1.29499	1.0984	1.07342	1.06501
S182	5	1.13327	1.04331	1.03245	1.02879
S190	6	1.05933	1.01616	1.01211	1.01076
S191	15	2.68464	2.184	2.08052	2.0261
S193	13	1.96881	1.54527	1.43277	1.38282
S194	25	3.48424	2.44069	2.17585	2.04551
S196	10	1.21986	1.06886	1.05146	1.04562
S197	10	2.38858	2.06375	1.97923	1.92881
S198	7	1.38434	1.15512	1.11683	1.10329
S201	14	1.98404	1.49722	1.386	1.34012
S207	20	2.52719	1.97943	1.84797	1.77602
S210	22	2.89488	2.31486	2.2346	2.2066
S212	12	1.44483	1.17441	1.13126	1.11597
S216	12	1.36162	1.1213	1.09056	1.08012
S222	5	1.09464	1.02853	1.02137	1.01898
S225	28	6.55933	5.11014	4.64783	4.3755
S226	20	2.911	1.91135	1.69961	1.6128
S231	19	3.6317	2.82765	2.63874	2.5621
S232	21	3.26858	2.36681	2.11157	1.98896
S233	16	1.40279	1.11892	1.08827	1.07809
S236	17	1.8142	1.2829	1.2094	1.18424
S240	19	1.85796	1.32951	1.24573	1.21603
S245	10	2.54689	2.18716	2.08489	2.02756
S247	19	1.56865	1.18181	1.13504	1.11921
S256	14	1.16656	1.04531	1.03386	1.03004
S262	4	1.23871	1.09705	1.07316	1.0648
S264	14	1.33632	1.11595	1.08672	1.07674
S268	7	1.24586	1.08427	1.06301	1.05582
S272	3	1.0402	1.01209	1.00908	1.00806
S277	10	1.16341	1.04741	1.03545	1.03145
S281	7	2.32268	1.99552	1.87098	1.79914
S287	13	1.56736	1.21473	1.16048	1.14156
S291	7	1.26028	1.10159	1.07654	1.06778
S294	19	1.224	1.05812	1.04334	1.03843
S297	15	2.04885	1.5751	1.45554	1.40276
S304	5	1.20461	1.06902	1.05162	1.04576
S312	24	1.46366	1.12613	1.09346	1.08266
S325	24	2.43504	1.49201	1.35794	1.31278
S326	20	3.05665	2.13961	1.93269	1.83481
S333	8	1.37649	1.1421	1.10627	1.09395
S335	12	2.27488	2.02074	1.95841	1.91836
S336	10	1.19357	1.05607	1.04187	1.03713
S340	4	1.03693	1.01007	1.00755	1.00671
S346	9	1.08564	1.02233	1.01671	1.01484
S352	38	5.22758	2.70149	2.22603	2.04997
S356	15	1.37425	1.12057	1.08989	1.07953
S358	9	2.22198	2.0501	2.01528	1.99458
S361	10	1.32035	1.11131	1.0832	1.07364
S367	5	1.09149	1.0285	1.02137	1.01898
S376	6	1.94746	1.7482	1.65827	1.60228
S377	18	1.45067	1.12696	1.09407	1.08319
S382	26	5.07818	3.08867	2.64349	2.45423
S386	5	1.07009	1.02029	1.01521	1.0135
S387	46	8.72116	4.12439	3.16942	2.81971
Type II
S002	14	1.54282	1.26033	1.20022	1.17684
S007	30	4.66189	2.63866	2.20816	2.03946
S014	14	1.51088	1.16487	1.12222	1.10795
S021	18	1.39775	1.11476	1.0852	1.07539
S052	10	1.2294	1.06724	1.05015	1.04446
S061	16	2.0558	1.43905	1.32719	1.28681
S063	16	2.1572	1.52749	1.39787	1.34857
S076	35	6.08483	3.15541	2.53308	2.30252
S096	15	1.52046	1.16705	1.12377	1.1093
S118	14	1.24674	1.07112	1.05303	1.04701
S146	14	1.43984	1.16055	1.12047	1.10647
S169	17	1.28523	1.08023	1.05977	1.05296
S184	8	1.47411	1.18838	1.1409	1.12438
S206	32	7.27857	4.15266	3.31553	2.96553
S211	12	1.72595	1.32624	1.24868	1.21913
S230	20	2.68991	1.60644	1.44022	1.38357
S251	14	1.14981	1.03899	1.02913	1.02585
S276	2	1.00795	1.002	1.0015	1.00134
S285	8	2.04453	1.86013	1.78332	1.73103
S286	20	3.91815	2.37601	2.01654	1.87631
S309	20	1.70512	1.23248	1.1723	1.15184
S332	13	1.5159	1.17944	1.13363	1.11798
S345	32	4.25581	2.43264	2.08535	1.94505
S375	15	1.65864	1.21854	1.16166	1.14252
S379	16	1.12523	1.03052	1.02281	1.02025
Type III
S003	11	1.93524	1.64618	1.54374	1.48864
S009	3	1.02258	1.00602	1.00452	1.00401
S011	18	1.35388	1.1094	1.08159	1.07221
S013	8	1.14349	1.04327	1.03238	1.02873
S016	17	2.498	1.59721	1.44007	1.38401
S017	14	2.24579	1.50467	1.37282	1.32602
S019	11	2.31324	2.05153	1.99254	1.95634
S020	7	1.93349	1.72434	1.63209	1.57609
S024	5	2.04147	1.96997	1.94233	1.91993
S033	4	1.04371	1.01211	1.00908	1.00806
S040	9	1.14095	1.03905	1.02919	1.02591
S041	13	2.16525	1.71673	1.5903	1.52746
S046	10	1.70396	1.36602	1.28484	1.25151
S047	27	4.5017	2.95229	2.54583	2.35955
S050	7	1.14313	1.04324	1.03235	1.0287
S054	6	1.24542	1.09697	1.07308	1.06473
S059	7	1.08294	1.02241	1.01678	1.0149
S060	9	1.6831	1.40248	1.31942	1.28281
S066	11	1.99564	1.62245	1.50771	1.45206
S068	20	2.06928	1.39416	1.29122	1.2554
S071	10	1.76648	1.43882	1.34817	1.30818
S072	26	5.79313	3.76935	3.28373	3.07641
S075	8	1.13715	1.04102	1.0307	1.02725
S077	9	1.54167	1.22422	1.16865	1.14878
S088	20	1.55224	1.15596	1.11525	1.10182
S091	7	1.09584	1.02651	1.01984	1.01762
S101	10	1.19938	1.05834	1.04356	1.03863
S110	13	1.69799	1.23868	1.17644	1.15543
S119	9	2.05974	1.86788	1.79276	1.74126
S123	28	5.15554	2.99366	2.46288	2.25119
S131	6	1.88413	1.66188	1.56592	1.51128
S132	7	1.61687	1.26521	1.19902	1.17532
S133	17	1.23113	1.06074	1.04527	1.04014
S135	26	3.38644	1.84455	1.60281	1.52164
S136	8	1.24037	1.082	1.06141	1.05442
S142	20	1.92259	1.29637	1.21753	1.19124
S148	9	1.81539	1.53716	1.44059	1.39274
S149	24	4.4628	2.65426	2.21257	2.03951
S150	19	1.54792	1.16297	1.12055	1.10647
S153	7	1.06243	1.01621	1.01215	1.01079
S154	15	1.43714	1.16652	1.12535	1.11078
S155	14	1.57702	1.20458	1.15255	1.13459
S156	5	1.03891	1.01008	1.00755	1.00671
S157	13	1.95599	1.68382	1.5842	1.52793
S158	17	1.54425	1.16106	1.11913	1.10522
S161	22	2.24169	1.39876	1.28998	1.25406
S162	19	1.4246	1.12166	1.09029	1.07987
S164	11	2.0581	1.69613	1.58368	1.52436
S165	8	1.61641	1.25237	1.18861	1.16616
S166	7	1.08929	1.02443	1.01829	1.01624
S167	7	1.12762	1.03898	1.02919	1.02591
S170	5	1.07071	1.02031	1.01522	1.01352
S171	14	1.16769	1.04528	1.03383	1.03001
S180	6	1.10962	1.03274	1.02451	1.02176
S183	34	2.42555	1.39837	1.28858	1.25282
S187	17	1.3847	1.11434	1.08502	1.07523
S189	5	1.0931	1.02855	1.0214	1.019
S200	4	1.06166	1.01823	1.01367	1.01214
S203	10	1.34731	1.12095	1.09037	1.07995
S204	11	2.08351	1.57245	1.44716	1.39413
S205	6	1.10405	1.03068	1.02298	1.0204
S208	14	2.75411	2.05981	1.89606	1.81276
S213	6	1.15352	1.04753	1.03556	1.03154
S214	14	2.50387	2.14925	2.09443	2.06896
S215	20	4.47071	3.31413	3.02572	2.86738
S217	14	2.61369	1.70297	1.51771	1.45055
S218	8	1.44565	1.19933	1.15148	1.13383
S219	16	2.0891	1.40012	1.2947	1.25834
S220	22	1.46331	1.12905	1.09561	1.08455
S221	10	1.34117	1.13351	1.10059	1.08899
S223	15	1.67749	1.23321	1.17253	1.15202
S227	15	1.36279	1.10959	1.08151	1.07214
S228	24	3.60816	1.9687	1.69161	1.59699
S234	19	1.34886	1.10667	1.07954	1.07041
S235	7	1.13072	1.03901	1.02919	1.02591
S237	5	1.07116	1.02025	1.01517	1.01348
S238	16	2.28459	1.6324	1.48567	1.42618
S241	5	1.10544	1.03265	1.02446	1.02172
S242	24	2.71659	1.58266	1.42049	1.3664
S248	25	4.38736	2.54359	2.11919	1.95834
S249	9	1.23654	1.07972	1.0597	1.0529
S252	21	1.34175	1.08937	1.06641	1.05882
S254	25	1.59816	1.16506	1.12183	1.10759
S257	12	1.3293	1.12228	1.09198	1.08139
S260	7	1.10964	1.03263	1.02444	1.02169
S265	8	2.01686	1.89315	1.83647	1.79369
S266	13	1.18941	1.0517	1.03859	1.03423
S267	20	1.93864	1.41745	1.31936	1.2811
S274	7	1.29598	1.11319	1.08508	1.07531
S275	8	1.08313	1.0223	1.0167	1.01483
S278	14	2.2301	1.57289	1.43088	1.3769
S282	6	1.36338	1.16097	1.12219	1.10806
S283	7	1.58273	1.32657	1.25567	1.22605
S289	3	1.05326	1.01616	1.01212	1.01077
S293	10	1.21401	1.07717	1.05805	1.05145
S295	6	1.70125	1.42568	1.33916	1.30045
S298	12	1.54532	1.21085	1.15773	1.13915
S300	2	1.01453	1.00401	1.00301	1.00267
S302	15	2.81435	2.31871	2.14333	2.04415
S303	5	1.05195	1.01413	1.01059	1.00941
S306	5	1.18762	1.06868	1.05161	1.04576
S307	24	2.79782	1.5975	1.43284	1.37722
S317	17	1.29198	1.07787	1.05794	1.05134
S318	9	1.38089	1.13503	1.10075	1.08909
S319	8	1.08429	1.02237	1.01675	1.01487
S320	5	1.28604	1.12997	1.09879	1.08744
S323	12	1.4816	1.19135	1.14408	1.12723
S324	7	1.92573	1.751	1.66564	1.61089
S328	26	2.26649	1.39978	1.29083	1.2548
S334	10	1.10483	1.02849	1.02133	1.01894
S338	9	1.64774	1.32027	1.24575	1.21672
S339	14	1.40645	1.12363	1.09182	1.08122
S342	5	1.15749	1.0579	1.04356	1.03863
S343	22	2.6824	1.56514	1.40829	1.35596
S349	8	1.14889	1.04524	1.03386	1.03004
S351	12	2.49034	1.84053	1.65311	1.57227
S353	15	1.1448	1.03685	1.02754	1.02444
S355	11	1.64962	1.30477	1.23286	1.20533
S357	9	1.08556	1.0223	1.0167	1.01483
S359	9	1.47748	1.2277	1.17436	1.15403
S362	11	2.27196	1.86849	1.74416	1.67577
S363	4	1.04285	1.01211	1.00909	1.00807
S364	20	1.53105	1.16878	1.12543	1.11078
S365	3	1.04701	1.01413	1.0106	1.00942
S366	9	1.13682	1.03907	1.02922	1.02593
S371	8	1.0917	1.02437	1.01824	1.01619
S372	10	1.98214	1.60276	1.48905	1.43483
S373	10	1.14173	1.03913	1.02925	1.02596
S374	2	1.02644	1.00804	1.00604	1.00536
S385	3	1.05326	1.01616	1.01212	1.01077
S389	17	1.57309	1.20539	1.15356	1.1355
S390	15	2.82215	1.85769	1.63382	1.54982
S391	11	1.97807	1.59849	1.48703	1.4334
S393	6	1.04708	1.01209	1.00906	1.00805
S394	11	1.45315	1.14762	1.1095	1.09677
Type IV
S005	24	6.9217	5.11136	4.53585	4.24707
S008	38	9.09692	4.88324	3.78926	3.34587
S012	46	10.8488	6.65733	5.65309	5.20143
S023	29	5.31103	3.46815	3.05888	2.87781
S025	21	6.56701	5.01076	4.49919	4.22697
S028	26	4.79039	2.82841	2.39836	2.2197
S030	24	8.28111	6.18107	5.42711	5.01917
S031	28	7.44519	4.48225	3.59356	3.21227
S035	11	2.39486	1.9134	1.75649	1.67703
S038	21	5.81944	4.08364	3.62675	3.4103
S039	25	9.08255	7.01775	6.19162	5.7111
S042	29	7.81461	5.05172	4.25513	3.86718
S044	31	8.3527	5.34244	4.32612	3.83734
S045	38	9.44062	6.0729	4.98225	4.43161
S048	34	8.72515	5.88579	4.8876	4.35965
S049	18	6.41738	4.6975	4.09225	3.80547
S051	25	6.81263	3.88154	3.06717	2.744
S053	45	11.8688	6.98205	5.63853	5.09027
S057	13	1.51873	1.18106	1.13474	1.11895
S062	26	9.20339	7.04918	6.29983	5.91135
S064	17	8.30431	6.48727	5.72386	5.31207
S070	45	11.969	6.40144	4.954	4.3526
S073	32	7.97031	5.0456	4.24923	3.89443
S085	59	17.4169	11.6514	10.1057	9.40669
S090	30	7.86703	4.04508	3.11006	2.76525
S102	30	9.06645	6.16095	5.25173	4.78855
S104	14	3.29231	2.5155	2.26108	2.12729
S105	20	6.65825	4.8467	4.24101	3.9115
S109	37	9.26291	6.26701	5.49474	5.14695
S114	37	12.0118	7.79902	6.51391	5.90284
S129	11	2.99135	2.47157	2.35165	2.30334
S130	28	9.0829	6.13361	5.13639	4.63022
S134	45	11.4871	7.67444	6.76956	6.35717
S137	25	8.89459	6.38532	5.58889	5.21378
S138	30	7.41136	4.07624	3.2115	2.87071
S140	39	12.4261	8.46213	7.02582	6.23663
S141	35	10.443	6.89696	5.86521	5.40212
S143	31	8.46423	4.99337	3.94539	3.49422
S144	26	6.03899	4.22651	3.75263	3.54334
S145	51	14.0864	8.90305	7.55454	6.90606
S147	24	5.93068	3.32519	2.65187	2.39722
S151	23	4.25581	2.80564	2.4286	2.25886
S152	19	8.20341	6.31067	5.7651	5.53075
S159	16	4.7902	3.12339	2.61226	2.38863
S160	33	10.1766	7.1848	6.26102	5.7836
S172	33	8.7651	4.52753	3.4533	3.04813
S174	22	6.38927	4.07581	3.55806	3.35537
S175	28	10.3712	7.06154	5.98142	5.47864
S176	43	9.33059	4.76471	3.71653	3.29606
S177	35	8.91798	4.43791	3.34455	2.94947
S178	33	6.04243	3.52754	2.97332	2.73369
S179	41	16.1084	11.4041	9.73826	8.84888
S185	26	8.02087	5.78506	5.07834	4.72841
S186	29	10.7894	7.23561	5.91771	5.23482
S188	26	8.85656	6.72334	6.19117	5.94701
S192	42	11.2269	6.6432	5.33374	4.72713
S199	24	4.92543	3.48069	3.1374	2.95601
S202	15	4.83155	3.34565	2.85327	2.61973
S209	32	6.78793	4.48721	3.93553	3.70164
S224	24	4.178	2.93774	2.6938	2.59507
S229	31	5.94474	4.03722	3.61471	3.43091
S239	30	9.68325	6.68516	5.66677	5.13755
S243	23	7.08414	4.73083	4.05536	3.75041
S244	30	7.34919	4.24526	3.36576	3.00243
S250	20	5.17286	3.843	3.4655	3.28494
S253	27	7.16805	4.26461	3.33786	2.95855
S255	24	4.18122	2.5578	2.18377	2.02916
S259	25	7.63712	5.4881	4.95345	4.71171
S261	37	9.49284	6.29199	5.45562	5.08282
S263	15	4.60554	3.34128	2.92146	2.70845
S269	38	9.85162	5.98814	4.84297	4.29707
S270	27	8.8052	5.88335	5.03249	4.65231
S271	34	8.77036	5.05619	4.11512	3.70341
S273	17	6.20394	4.57742	4.1053	3.88646
S279	27	8.20253	5.33888	4.48149	4.09001
S280	17	4.37843	3.31068	3.00239	2.86736
S284	26	4.36967	2.59402	2.18252	2.0185
S290	32	7.03569	4.75387	4.06199	3.71222
S292	29	8.23865	5.50368	4.67938	4.27217
S301	28	8.66156	6.30368	5.63994	5.33474
S305	12	2.21066	1.99182	1.93435	1.89548
S308	36	11.0068	7.08791	5.69185	5.00131
S310	30	7.47006	4.79271	4.13738	3.85708
S311	21	2.46428	1.91552	1.78116	1.70919
S313	21	6.43501	4.41045	3.75995	3.44083
S314	35	10.2066	6.69675	5.69097	5.22241
S315	18	5.50042	3.65881	3.05805	2.78007
S316	21	8.1944	5.99478	5.26869	4.91607
S321	30	9.22493	7.10966	6.43073	6.02407
S322	30	10.4634	6.71115	5.36629	4.71272
S327	37	8.11618	4.52329	3.58722	3.19361
S329	39	8.72829	3.88667	2.92676	2.60638
S330	36	9.42624	5.5021	4.40965	3.94981
S331	30	7.71241	4.82878	3.95859	3.55252
S337	42	14.6149	9.14868	7.44016	6.62359
S344	24	3.36248	2.09295	1.81606	1.70765
S347	34	9.38677	5.63853	4.50703	4.01189
S350	30	4.02495	2.33823	2.00005	1.86725
S360	26	3.55818	2.28919	2.0297	1.91364
S368	36	9.70225	6.20119	5.32878	4.97008
S369	22	6.60997	4.07813	3.34006	3.01311
S370	20	3.99947	2.77913	2.53521	2.43293
S380	25	6.31391	3.77517	3.03126	2.72394
S381	16	6.98034	5.62372	5.13085	4.83715
S383	16	6.80585	5.4785	4.99887	4.7684
S384	28	7.54272	4.41795	3.48898	3.09769
S388	45	13.2246	9.10749	7.71796	6.96232
S392	10	1.99925	1.77013	1.67843	1.6215
Type V
S022	21	4.2229	2.68172	2.25093	2.07482
S043	6	2.05925	1.96322	1.92772	1.89994
S081	10	2.19386	2.04067	2.01552	2.00093
S083	10	1.92448	1.62268	1.5194	1.46542
S086	16	2.63288	2.02498	1.87853	1.80108
S098	26	5.08387	3.22369	2.7393	2.5216
S113	6	2.12424	2.03813	2.02684	2.02226
S121	6	1.22033	1.07335	1.05483	1.0486
S127	16	1.24394	1.06518	1.04857	1.04306
S163	5	1.05827	1.01617	1.01212	1.01077
S173	15	2.02068	1.47851	1.36497	1.32071
S195	22	1.77738	1.28868	1.2164	1.19055
S246	21	1.83125	1.26326	1.19386	1.17063
S258	27	1.90826	1.26288	1.19277	1.16966
S288	11	2.3788	1.74903	1.57656	1.50461
S296	3	1.06598	1.02226	1.01673	1.01486
S299	18	1.28678	1.0784	1.05837	1.05172
S341	3	1.02262	1.00603	1.00453	1.00402
S348	11	2.80364	2.19924	1.97421	1.85995
S354	10	1.34429	1.12065	1.09008	1.0797
S378	5	1.90531	1.75504	1.6731	1.61928

## Sheet: Alpha diversity of 32 datasets
Table S4 The Hill numbers of community samples from 5 CSTs with 32 longitudinal datasets
Subject ID	q=0	q=1	q=2	q=3	q=4
Type I
403_012606	6	1.22483	1.09741	1.07382	1.0654
403_013006	9	1.86771	1.55018	1.44873	1.39948
403_020206	7	1.20891	1.08528	1.06445	1.05711
403_020606	5	1.04139	1.01168	1.00876	1.00779
403_020906	3	1.02323	1.00642	1.00482	1.00428
403_021306	3	1.04284	1.0137	1.01029	1.00914
403_021606	1	1	1	1	1
403_022006	5	1.02924	1.00744	1.00558	1.00495
403_022306	10	1.49148	1.22854	1.17458	1.15419
403_022706	8	1.23625	1.09067	1.0683	1.06051
403_030206	12	1.22711	1.07187	1.05373	1.04763
403_030906	9	1.5261	1.25221	1.19295	1.17035
403_031306	6	1.0964	1.03238	1.02433	1.0216
403_031606	5	1.18049	1.07497	1.05667	1.05024
403_032006	11	1.05303	1.01312	1.00983	1.00873
403_032306	4	1.14138	1.05783	1.04367	1.03873
403_032706	10	1.172	1.0615	1.04626	1.04102
403_040306	10	1.3218	1.13544	1.10259	1.09078
403_040606	4	1.07339	1.02433	1.01827	1.01623
403_041006	5	1.08604	1.02785	1.02091	1.01856
403_041306	4	1.01552	1.00381	1.00286	1.00254
403_041706	8	1.06119	1.01617	1.01212	1.01077
403_042006	4	1.13568	1.05488	1.04142	1.03675
403_042406	7	1.36386	1.18124	1.13899	1.12294
403_050106	6	1.14414	1.05128	1.03854	1.03419
403_050406	8	1.26529	1.11358	1.08606	1.07621
403_050806	3	1.07243	1.02594	1.01951	1.01733
403_051106	8	1.26443	1.11254	1.08523	1.07547
403_051606	7	1.24739	1.10275	1.07771	1.06883
404_021006	17	2.06188	1.42184	1.31191	1.2733
404_021706	10	1.13046	1.03857	1.02888	1.02563
404_022106	15	1.40693	1.1348	1.10042	1.0888
404_022406	20	1.9698	1.31981	1.23438	1.20589
404_022806	22	3.22449	1.85387	1.6139	1.53137
404_031706	13	2.29853	1.95388	1.85341	1.79263
404_032106	23	2.98489	2.30112	2.19661	2.15101
404_033106	18	1.715	1.32312	1.24632	1.21707
404_040406	23	2.35427	1.75453	1.61134	1.54383
404_041106	26	2.34722	1.78471	1.64899	1.58118
404_041406	12	2.24582	1.87456	1.76204	1.69717
404_041806	31	3.3384	2.05931	1.80468	1.70241
405_022606	8	1.13578	1.04295	1.03218	1.02856
405_030206	5	1.05183	1.01554	1.01166	1.01036
405_030506	3	1.04209	1.01329	1.00998	1.00887
405_031206	3	1.03594	1.01066	1.008	1.00711
405_031606	3	1.01812	1.00481	1.00361	1.00321
405_031906	7	1.0478	1.01291	1.00968	1.0086
405_032306	3	1.01937	1.00521	1.00391	1.00348
405_032606	8	1.35761	1.1536	1.11615	1.10271
405_033006	7	1.07706	1.02333	1.0175	1.01554
405_040206	6	1.13619	1.05055	1.03807	1.03377
405_040706	4	1.03835	1.01087	1.00816	1.00725
405_040906	6	1.03243	1.00845	1.00633	1.00563
405_041306	2	1.01884	1.00541	1.00406	1.00361
405_041606	8	1.12521	1.03915	1.02935	1.02605
405_042006	14	1.21593	1.06622	1.0495	1.04389
405_042306	7	1.07529	1.02191	1.01642	1.01459
405_042706	3	1.02244	1.00622	1.00467	1.00415
405_043006	5	1.05361	1.01655	1.01243	1.01104
405_050506	12	1.32602	1.13094	1.09861	1.08724
405_050706	4	1.03543	1.01046	1.00785	1.00698
405_051106	4	1.03041	1.00804	1.00603	1.00536
405_051406	9	1.10742	1.0294	1.022	1.01953
405_051806	12	1.20627	1.06446	1.0482	1.04273
405_052106	3	1.02833	1.00824	1.00618	1.00549
405_052506	7	1.07512	1.0223	1.01673	1.01485
405_052806	9	1.09864	1.03037	1.02278	1.02022
405_060406	4	1.03982	1.01208	1.00907	1.00806
405_060806	6	1.11107	1.03517	1.02637	1.02341
405_061106	6	1.04848	1.01372	1.01029	1.00914
405_061506	8	1.10153	1.03019	1.02262	1.02008
413_050706	10	1.28676	1.09237	1.06897	1.06109
413_051006	8	1.93285	1.65504	1.55235	1.49676
413_060706	16	2.08964	1.47336	1.35784	1.31412
413_071906	11	2.06067	1.45443	1.33681	1.29488
413_072306	7	1.25319	1.09469	1.07114	1.06301
413_073006	5	1.04603	1.0121	1.00907	1.00806
423_051506	9	1.11831	1.04296	1.03234	1.0287
423_052206	14	1.71798	1.42792	1.34165	1.30277
423_052906	17	2.72112	1.97355	1.76787	1.67623
423_060206	16	1.47123	1.17744	1.13231	1.11682
423_060506	7	1.04194	1.01088	1.00815	1.00724
423_060906	17	1.08592	1.02131	1.01595	1.01417
423_061206	48	2.31251	1.46552	1.3417	1.29896
423_061606	24	1.85877	1.40115	1.30257	1.26567
423_061906	18	2.01144	1.50866	1.38733	1.33976
423_063006	40	2.07707	1.35326	1.2593	1.22758
423_070306	16	1.24167	1.07965	1.05967	1.05288
423_070706	18	1.27447	1.08159	1.06083	1.05389
423_071006	15	1.17208	1.05486	1.04111	1.03646
423_071706	27	3.08831	2.30417	2.06246	1.94504
423_072106	26	2.70112	1.82499	1.61404	1.5334
423_072406	19	1.26409	1.09074	1.06812	1.06034
423_072806	20	1.2706	1.08043	1.05998	1.05315
423_080406	24	1.72338	1.25538	1.18965	1.16703
423_080706	24	2.08525	1.44641	1.32983	1.28876
423_081106	17	2.41226	1.78316	1.60987	1.53554
423_081406	34	4.82678	2.65773	2.20855	2.03696
423_081806	18	1.24158	1.07823	1.05852	1.05186
423_082106	12	1.16639	1.05214	1.03903	1.03462
423_082506	13	1.14198	1.04258	1.03187	1.02828
423_082806	9	1.25626	1.10386	1.0784	1.06943
424_052606	30	4.20865	2.57199	2.15532	1.99147
424_060206	22	1.74936	1.30426	1.22723	1.19987
424_060606	28	3.56239	2.12511	1.82078	1.70856
424_060906	25	1.78843	1.34659	1.26116	1.22964
424_061306	55	3.09711	1.63708	1.4583	1.39881
424_061606	21	1.76416	1.37493	1.28585	1.25152
424_062006	11	1.53404	1.2805	1.21683	1.19153
424_062306	16	1.47799	1.2102	1.15952	1.14087
424_063006	22	3.80961	2.22683	1.88458	1.76053
424_070406	24	2.81967	1.89524	1.69196	1.6071
424_070706	23	3.64267	2.36641	2.02683	1.88792
424_071106	20	2.17852	1.51259	1.38144	1.33363
424_071406	24	2.0976	1.46774	1.35307	1.30989
424_071806	16	1.58763	1.29513	1.22783	1.20117
424_072106	19	1.49272	1.19887	1.15026	1.1327
424_072906	53	6.64454	4.66216	4.22777	4.00948
424_081106	31	2.35111	1.49399	1.36176	1.3162
424_081506	29	2.57211	1.58026	1.42278	1.36867
424_082506	36	5.81479	3.13275	2.50515	2.27473
424_082906	32	3.40013	2.08912	1.8074	1.6996
424_090106	29	2.8999	2.08137	1.88667	1.79337
424_090506	25	3.05103	1.80874	1.58639	1.50851
424_090806	18	1.76705	1.2814	1.20842	1.18338
424_091206	32	2.20181	1.44044	1.32467	1.28437
432_072906	23	1.98937	1.41623	1.31279	1.27462
432_080506	5	1.355	1.16587	1.1262	1.1116
432_080906	12	1.20638	1.07391	1.05555	1.04923
432_081306	6	1.1349	1.04505	1.03377	1.02996
432_081606	7	1.06044	1.01618	1.01212	1.01077
432_081906	4	1.03316	1.00905	1.00679	1.00603
432_082306	9	1.10969	1.03063	1.02293	1.02035
432_082606	7	1.12188	1.03772	1.02825	1.02507
432_090106	18	1.23402	1.06634	1.0495	1.04388
432_090306	15	1.14405	1.03904	1.02919	1.0259
432_090606	16	1.73719	1.26857	1.19985	1.17597
432_090906	13	1.14226	1.03986	1.02982	1.02646
432_092006	12	1.91544	1.70083	1.60787	1.55241
432_092706	18	1.99893	1.65011	1.54277	1.48668
432_093006	12	1.25389	1.0847	1.06332	1.0561
432_100406	11	1.13684	1.04151	1.03108	1.02758
432_100706	4	1.03873	1.01167	1.00876	1.00779
432_101506	12	1.13739	1.03882	1.02904	1.02577
432_101806	40	1.91949	1.2449	1.17936	1.15794
432_102406	17	1.20475	1.06064	1.0453	1.04017
432_102506	23	3.60604	2.51357	2.25154	2.12762
432_102806	22	1.41609	1.15248	1.11444	1.10117
432_110506	25	3.7597	3.23058	3.1597	3.13098
432_111206	20	3.06612	2.4694	2.25454	2.13115
443_011907	30	3.51422	2.08772	1.80109	1.69336
443_012207	24	1.82807	1.34798	1.26356	1.23198
443_030107	26	2.43175	1.55106	1.4057	1.35438
443_030507	9	1.15469	1.04788	1.03584	1.0318
443_031907	13	1.80275	1.33521	1.25185	1.22154
443_032607	7	1.0601	1.01597	1.01197	1.01063
443_033007	9	1.05245	1.01312	1.00983	1.00873
443_040207	11	1.19359	1.05719	1.04272	1.03788
443_040607	10	1.13805	1.04029	1.03014	1.02675
443_040907	5	1.01796	1.00421	1.00316	1.00281
443_041307	13	1.04355	1.01007	1.00755	1.0067
443_041607	4	1.01298	1.00301	1.00225	1.002
443_042007	3	1.00381	1.0008	1.0006	1.00053
Type II
401_022206	42	5.76882	4.0518	3.52022	3.2378
402_021706	20	2.48525	1.61214	1.45571	1.39817
402_022106	15	3.18428	2.37928	2.14363	2.02651
402_022806	12	1.94768	1.48553	1.37277	1.3277
402_030306	15	2.06339	1.51028	1.38843	1.34091
402_030706	13	1.96383	1.46953	1.35928	1.31584
402_031006	11	2.03064	1.51279	1.39351	1.34595
402_031406	7	1.8975	1.4787	1.37175	1.3276
402_031706	9	2.07873	1.54428	1.41698	1.36623
402_032106	9	1.53186	1.22745	1.17116	1.15097
402_032306	9	1.59676	1.26741	1.20191	1.17795
402_032706	8	1.62338	1.27378	1.20623	1.18169
402_033006	32	4.6445	3.04892	2.66123	2.48405
402_040306	10	2.0679	1.53686	1.41044	1.36034
402_040606	11	2.04744	1.53232	1.40839	1.35872
402_041006	9	1.8936	1.47963	1.3704	1.32594
402_041306	13	2.03281	1.50504	1.3858	1.33883
402_041706	36	4.68924	2.60279	2.15554	1.98832
402_042006	10	1.90352	1.47628	1.36772	1.32362
402_042406	12	2.08428	1.53405	1.40787	1.35807
402_042706	14	1.95817	1.46782	1.35723	1.3139
402_050106	11	1.88283	1.46311	1.35771	1.31493
402_050806	12	3.06248	2.31113	2.06306	1.94157
402_051106	8	1.84114	1.44621	1.34436	1.30319
402_051506	6	1.5369	1.24604	1.18604	1.16407
402_051806	13	1.68268	1.28475	1.21318	1.18766
402_052206	14	1.70474	1.30017	1.22584	1.19882
402_052506	7	1.58402	1.26603	1.20088	1.17704
402_052806	7	1.58981	1.26736	1.20156	1.1776
412_052906	12	2.57427	1.86748	1.67703	1.59461
416_030406	14	2.0881	1.48444	1.36236	1.31734
416_030806	17	2.12154	1.49258	1.36839	1.32257
416_031106	26	2.11019	1.46155	1.34398	1.3013
416_031506	14	1.6495	1.26943	1.20239	1.17831
416_031806	8	1.50375	1.22459	1.1696	1.14964
416_032206	9	1.53496	1.24193	1.18303	1.16144
416_032506	10	1.48625	1.16365	1.1215	1.10732
416_032906	16	2.1701	1.59432	1.45149	1.3951
416_040106	13	1.92245	1.48016	1.36584	1.32101
416_040506	10	1.47609	1.17003	1.12654	1.11175
416_040806	18	3.93647	2.12242	1.79621	1.68484
416_041206	11	1.62856	1.2186	1.16186	1.14269
416_041406	5	1.33652	1.13717	1.10302	1.09111
416_042006	11	2.48938	1.58697	1.42696	1.3721
416_042206	8	1.60292	1.22007	1.16302	1.1437
416_042606	18	3.74277	2.42346	2.07502	1.93044
416_042906	9	1.26207	1.0796	1.05933	1.05257
416_050306	11	1.99208	1.51456	1.392	1.34375
416_050606	16	2.83502	1.7599	1.56159	1.48888
416_051306	8	1.66287	1.29103	1.21848	1.19231
416_052006	12	1.93156	1.48869	1.37265	1.32696
416_052406	22	2.31141	1.55853	1.41633	1.36392
416_052706	21	2.15588	1.55353	1.41886	1.36674
416_053106	21	7.54078	4.51419	3.62443	3.24706
416_060706	19	5.64568	3.38322	2.77134	2.51918
416_062106	13	2.04346	1.55765	1.42562	1.37288
436_103106	57	6.69552	3.50934	2.97633	2.75868
Type III
400_010506	6	1.61588	1.29365	1.2224	1.19591
400_010806	10	1.26629	1.10126	1.07619	1.06747
400_011206	7	1.31288	1.13087	1.09893	1.08754
400_011906	9	1.39105	1.15667	1.11747	1.10381
400_012206	7	1.07352	1.02109	1.01581	1.01404
400_012606	10	1.55961	1.2207	1.16452	1.14505
400_020206	9	1.31252	1.12204	1.09181	1.08125
400_020506	10	1.17819	1.05603	1.04192	1.03718
400_020906	9	2.28173	2.03376	1.9556	1.90672
400_021206	10	2.21024	1.91712	1.81057	1.74679
400_021606	21	3.19459	2.00987	1.76491	1.6674
400_021906	6	1.54358	1.3025	1.23554	1.20817
400_022606	7	1.46801	1.19756	1.14807	1.13068
400_030206	8	1.27465	1.11043	1.08319	1.07365
400_030506	8	1.17947	1.06252	1.0469	1.04159
400_030906	14	1.61536	1.33885	1.26476	1.23397
400_031206	9	1.45571	1.18449	1.13817	1.12199
400_031606	9	1.51602	1.2128	1.15931	1.14052
400_031906	7	1.5534	1.22848	1.17036	1.15016
400_033006	23	3.74077	2.01228	1.72062	1.62147
400_040206	15	1.54798	1.19518	1.14524	1.12816
400_040606	6	1.31335	1.12407	1.0932	1.08247
400_040906	8	1.44932	1.17926	1.13425	1.11855
400_041306	6	1.3838	1.15676	1.11765	1.10398
400_041606	15	1.40957	1.15413	1.1153	1.10189
401_010706	8	1.55493	1.30219	1.23476	1.20741
401_011106	33	3.54919	1.97892	1.72265	1.62753
401_011406	11	1.81843	1.39103	1.29678	1.26097
401_011806	15	2.08993	1.59265	1.46564	1.41086
401_012106	15	2.03049	1.53315	1.41119	1.36161
401_012506	11	2.23237	1.73667	1.59192	1.52483
401_012806	9	1.65777	1.27418	1.20438	1.1799
401_020106	7	1.82256	1.52642	1.42485	1.37717
401_020406	13	1.28009	1.09903	1.07421	1.06571
401_020806	23	2.234	1.5121	1.38198	1.33442
401_021106	16	2.50803	2.09017	1.98107	1.91892
401_021506	18	2.52247	2.18947	2.13816	2.11855
401_021806	9	2.002	1.77979	1.68682	1.62929
401_022506	21	3.15119	2.43352	2.27563	2.20042
401_030106	10	2.11716	1.68687	1.55675	1.49492
401_030406	31	4.90016	2.63301	2.18805	2.02126
401_030806	26	5.20639	3.39782	3.02876	2.88637
401_040506	21	4.10747	3.044	2.80574	2.70875
401_041206	16	2.84418	2.16441	1.97738	1.88258
401_042206	18	3.13817	2.51312	2.39249	2.34592
401_042606	21	3.77286	2.61871	2.38559	2.28154
403_030606	15	2.59314	2.04461	1.89506	1.81565
403_033006	15	2.26449	1.92744	1.83112	1.77185
403_042706	18	2.15999	1.47558	1.35183	1.30789
404_030306	20	2.73054	2.10447	1.94472	1.8614
404_030706	12	1.62894	1.25732	1.19187	1.16897
404_031006	11	2.08923	1.6028	1.46709	1.41058
404_031406	16	2.50236	2.09651	1.97738	1.90957
404_040706	32	2.60433	1.81374	1.63179	1.55481
405_030906	20	2.30687	1.53048	1.39275	1.34339
406_020406	9	2.20482	2.0568	2.02875	2.0134
406_020806	27	2.23397	1.47809	1.35312	1.30897
406_021106	7	1.21503	1.07632	1.05719	1.05069
406_021506	10	1.59631	1.25669	1.19255	1.16965
406_021806	19	1.65188	1.24768	1.18466	1.16269
406_022206	12	1.48531	1.21224	1.16102	1.14219
406_022506	11	1.40681	1.16773	1.12646	1.11176
406_030106	7	1.35957	1.13579	1.10162	1.08986
406_030406	14	1.97469	1.38817	1.2861	1.25084
406_030806	27	4.78003	3.05472	2.55994	2.34151
406_031506	9	1.31231	1.11069	1.0827	1.07319
406_031806	26	2.00271	1.33108	1.24264	1.21306
406_032206	24	4.04086	2.91181	2.58007	2.40648
406_032906	32	2.10793	1.3716	1.27208	1.23862
406_040106	27	4.20538	2.7078	2.34156	2.17417
406_041506	30	4.40649	2.73247	2.34814	2.18373
406_042206	22	3.68023	2.62051	2.3934	2.28985
406_042606	16	1.53092	1.16343	1.12096	1.10683
406_042906	7	1.16041	1.0513	1.03839	1.03405
406_050306	12	1.54946	1.22546	1.16977	1.14977
406_050606	8	1.27182	1.08977	1.06698	1.05932
406_051006	8	1.14225	1.04672	1.03503	1.03108
406_051306	23	1.8455	1.25247	1.18526	1.1631
406_051706	22	5.06267	3.49915	3.05699	2.83212
407_022406	34	3.8784	2.43889	2.16422	2.04127
407_022806	16	1.38964	1.12163	1.09046	1.08002
407_030306	24	1.23128	1.06519	1.0487	1.04317
407_030706	15	1.22643	1.06399	1.04773	1.04232
407_031006	14	1.34195	1.10671	1.07945	1.07033
407_032406	17	2.58521	1.84382	1.64657	1.56433
407_032806	19	1.42167	1.15421	1.11577	1.10234
407_040406	50	6.34115	2.99971	2.39213	2.18006
407_041106	17	1.18767	1.04845	1.03616	1.03208
407_041406	8	1.06647	1.01923	1.01442	1.01281
407_041806	23	1.3743	1.10853	1.08067	1.07139
407_042106	36	2.03714	1.31249	1.22838	1.20066
407_042506	35	1.51709	1.15331	1.11399	1.10073
407_050206	26	3.26572	2.23401	2.01366	1.91009
407_050506	24	3.5914	2.14246	1.86029	1.74893
407_050906	17	1.61973	1.25902	1.19631	1.17314
407_051206	23	1.32753	1.09553	1.07116	1.06301
407_051606	32	1.66739	1.19973	1.14773	1.13032
407_051906	19	3.25891	2.40075	2.18701	2.08219
410_021306	13	1.20251	1.06103	1.0456	1.04043
410_021706	17	1.46417	1.15304	1.11372	1.10048
410_022006	22	2.3237	1.45452	1.33107	1.2896
410_022406	17	1.39652	1.12764	1.09498	1.084
410_022706	27	2.72332	1.66036	1.48046	1.41808
410_030306	17	1.63756	1.23063	1.17098	1.15067
410_030606	17	1.60414	1.20347	1.1508	1.13301
410_031006	19	1.46829	1.14826	1.10999	1.0972
410_031306	7	1.17949	1.06066	1.04545	1.0403
410_031706	13	1.24517	1.07916	1.05916	1.05242
410_032006	9	1.23897	1.08184	1.06129	1.0543
410_032406	21	1.69067	1.21698	1.16	1.14104
410_032706	15	1.27446	1.08484	1.0633	1.05607
410_033106	22	4.3178	3.04381	2.75176	2.63031
410_040306	26	5.61163	3.61442	2.98865	2.70505
410_040706	23	4.10251	2.93483	2.68653	2.58231
410_041406	16	1.32666	1.10519	1.07843	1.06943
410_041706	24	1.58264	1.17337	1.12811	1.11311
410_042106	22	1.78754	1.26158	1.19316	1.17004
410_042406	15	1.34297	1.12219	1.09165	1.0811
410_050206	20	2.40538	1.67392	1.52033	1.45727
410_050506	18	1.54649	1.17473	1.12934	1.11419
410_050806	23	2.0852	1.385	1.2844	1.24952
410_051206	24	2.61163	1.59959	1.43879	1.38266
410_051506	21	4.47796	3.21346	2.77205	2.5553
410_051906	15	3.38115	2.33616	2.02749	1.89429
410_052306	25	2.84186	2.285	2.18406	2.13662
410_052906	25	4.28441	2.24874	1.88103	1.75565
411_030506	15	1.49311	1.1611	1.11949	1.10555
411_032406	26	5.74602	3.46971	2.83839	2.5723
411_040206	9	1.86827	1.56196	1.45958	1.40941
411_041606	13	1.98558	1.45655	1.34705	1.30495
411_043006	10	1.33953	1.11882	1.08874	1.07851
411_052806	21	3.19114	2.02422	1.76806	1.6681
411_060206	20	2.33412	1.49154	1.35836	1.31314
411_061806	16	2.60218	2.19876	2.12732	2.09409
411_062006	20	3.62572	2.67255	2.49216	2.42515
412_052606	7	1.32409	1.12581	1.09442	1.08354
412_060206	7	1.25825	1.08891	1.06647	1.05888
412_060506	6	1.11026	1.03759	1.02825	1.02507
412_060906	5	1.13354	1.04889	1.03679	1.03264
412_061206	19	1.40949	1.12036	1.08939	1.07908
412_061606	13	1.22193	1.07225	1.05406	1.04792
412_061906	8	1.15942	1.05377	1.0403	1.03575
412_070306	4	1.09976	1.03608	1.02715	1.0241
412_070706	2	1.05021	1.01714	1.01289	1.01145
412_071006	5	1.1045	1.03652	1.02746	1.02437
412_071406	4	1.05485	1.01676	1.01258	1.01118
412_071706	5	1.07219	1.0223	1.01673	1.01486
412_072106	4	1.06262	1.02083	1.01565	1.0139
412_072406	4	1.1302	1.04824	1.03631	1.03222
412_072806	4	1.04997	1.01573	1.01181	1.0105
412_073106	4	1.009	1.002	1.0015	1.00133
412_080406	2	1.05808	1.0204	1.01534	1.01363
412_080706	6	1.09113	1.02931	1.02199	1.01953
412_081106	3	1.04955	1.01634	1.01227	1.0109
412_081406	6	1.31042	1.12733	1.09565	1.08461
412_081806	7	1.12532	1.04079	1.03061	1.02716
412_082106	3	1.31245	1.13196	1.09915	1.0877
412_082506	5	1.3283	1.13862	1.10425	1.09219
412_090106	6	1.13795	1.04587	1.0344	1.03052
412_090406	5	1.26815	1.10759	1.08081	1.07154
412_090806	4	1.29841	1.12341	1.09269	1.08201
413_042606	18	4.11444	2.41054	2.02317	1.8785
413_043006	15	1.64454	1.20187	1.14892	1.13134
413_050306	18	3.7871	2.68139	2.46439	2.37281
413_051406	11	2.37093	2.11945	2.08458	2.07071
413_051706	15	3.31645	2.245	1.95928	1.83749
413_052106	8	1.92358	1.48778	1.3779	1.33281
413_052406	22	4.31996	2.23986	1.8756	1.75125
413_052806	22	3.09416	1.72732	1.52096	1.45213
413_053106	14	3.15573	2.15746	1.90581	1.79618
413_061106	19	4.18473	2.46172	2.05956	1.90872
413_061806	13	3.8718	2.99241	2.76267	2.66648
413_062106	11	5.28532	4.31	3.81497	3.51296
413_062506	13	4.24594	3.18068	2.75726	2.53769
413_062806	13	4.24814	2.97042	2.51676	2.30969
413_071206	18	3.21491	1.8769	1.63609	1.55101
413_071606	15	2.4568	1.6831	1.5235	1.45933
414_031306	15	3.66223	2.6417	2.37786	2.2521
414_031706	22	5.18874	3.33845	2.85263	2.63358
414_040406	16	5.45941	4.20968	3.79477	3.57184
414_040706	16	4.05506	2.9071	2.5921	2.44068
414_041006	20	4.7382	3.52175	3.17115	2.97997
414_050506	20	4.89139	3.74699	3.46093	3.32117
414_050806	18	3.78852	2.67763	2.48	2.40322
414_052606	18	5.23819	3.94433	3.62494	3.48185
414_052906	18	5.85769	4.34331	3.94866	3.77577
415_062206	15	1.56849	1.20472	1.15191	1.13398
415_062606	27	3.21953	2.36829	2.21147	2.13599
415_062906	5	1.05827	1.01617	1.01212	1.01077
415_070306	7	1.17184	1.06134	1.04609	1.04087
415_070606	10	2.44069	2.14142	2.0747	2.03942
415_071006	9	2.25179	2.04543	1.99824	1.96892
415_071306	11	1.46356	1.16667	1.12402	1.10953
415_071706	11	2.11819	1.66057	1.52966	1.46947
415_072006	15	1.38434	1.14095	1.10536	1.09315
415_072706	27	4.61079	3.03548	2.63246	2.4381
415_073106	10	1.55614	1.2804	1.21571	1.19044
415_080306	8	1.55391	1.22823	1.17036	1.15018
415_081006	6	1.16027	1.05255	1.03935	1.0349
415_081406	11	1.54129	1.21336	1.15892	1.14014
415_081706	11	1.58735	1.21837	1.16187	1.14269
415_082106	10	1.31467	1.1216	1.09114	1.08064
415_082406	12	1.15155	1.0464	1.03473	1.03081
415_090106	10	1.45055	1.17226	1.12842	1.11341
415_090506	12	1.76397	1.3585	1.27119	1.23853
415_090806	18	1.64976	1.23113	1.17102	1.15069
415_091206	7	1.31858	1.1237	1.09269	1.08201
415_091506	14	1.38426	1.1351	1.10076	1.0891
415_091906	13	1.39265	1.13849	1.10324	1.09128
415_092206	8	1.54421	1.22699	1.16972	1.14963
415_092606	8	1.53307	1.22035	1.16469	1.14522
415_092906	9	1.36924	1.13692	1.10217	1.09034
415_100306	10	1.36853	1.14265	1.10677	1.09439
415_101006	8	1.298	1.11226	1.08407	1.0744
418_040806	5	1.04697	1.01251	1.00937	1.00833
418_041206	12	1.18881	1.05439	1.04063	1.03604
418_041906	5	1.03542	1.00906	1.00679	1.00603
418_042206	10	1.12602	1.03667	1.02746	1.02438
418_042606	2	1.01453	1.00401	1.00301	1.00267
418_042906	3	1.03992	1.01188	1.00892	1.00792
418_050306	5	1.17031	1.05976	1.0448	1.03973
418_050606	18	2.03031	1.34347	1.25159	1.22085
418_051006	32	3.59617	1.90496	1.65554	1.56812
418_051306	13	1.33005	1.10305	1.07675	1.06794
418_051706	8	1.96444	1.65767	1.54868	1.49182
418_052006	9	2.16393	1.85867	1.75579	1.69414
418_052406	6	1.16218	1.0561	1.04207	1.03731
418_052706	9	1.16659	1.05067	1.0379	1.03362
418_053106	13	1.30271	1.09671	1.07216	1.0639
418_060306	25	4.31814	2.56787	2.16635	2.00533
418_060706	9	1.24176	1.08002	1.05983	1.05301
418_061006	7	1.14494	1.04676	1.03504	1.03109
418_061706	13	1.32943	1.10302	1.07673	1.06792
418_062106	9	1.23695	1.08277	1.06198	1.05492
418_062406	6	1.17963	1.06236	1.04674	1.04144
418_062806	19	1.41706	1.13414	1.09992	1.08835
418_070106	8	1.20598	1.07342	1.05506	1.0488
418_070506	7	1.14593	1.04922	1.03694	1.03277
418_070806	8	1.30066	1.10511	1.0786	1.06958
418_071206	8	1.49309	1.2108	1.15881	1.14016
418_071506	3	1.13709	1.04883	1.03663	1.0325
418_071906	5	1.10967	1.03558	1.02668	1.02368
418_072206	19	1.2525	1.0712	1.05311	1.04708
418_072606	28	1.91107	1.27313	1.20032	1.17624
420_051806	9	1.37742	1.12536	1.09324	1.08247
420_052206	13	1.44987	1.1399	1.10377	1.09173
420_052506	7	1.22674	1.07601	1.05686	1.05039
420_052906	6	1.64139	1.26397	1.19653	1.17303
420_060106	7	1.22382	1.08068	1.06049	1.0536
420_060806	6	1.20238	1.07193	1.05391	1.04779
420_061206	12	1.28159	1.09198	1.06865	1.0608
420_061506	15	1.39978	1.131	1.09744	1.08617
420_061906	5	1.1756	1.06256	1.0469	1.04159
420_062206	5	1.13753	1.0457	1.03425	1.03039
420_062906	21	2.61432	1.6385	1.47173	1.41158
420_070306	7	1.28897	1.10826	1.08115	1.07184
420_070606	9	1.50796	1.22352	1.16861	1.14877
420_072406	14	1.24714	1.08841	1.06631	1.05874
420_072706	10	1.72061	1.40439	1.31517	1.27812
420_073106	9	1.41963	1.19112	1.14474	1.12785
420_080706	14	1.81908	1.31005	1.23016	1.20237
420_082106	13	1.10811	1.03021	1.02262	1.02008
420_082406	9	1.1412	1.0463	1.03472	1.03081
420_082806	11	1.38554	1.15808	1.11904	1.10522
420_083106	15	1.20577	1.0703	1.05275	1.04676
420_090406	11	1.36659	1.14251	1.10708	1.09469
423_062306	18	2.03423	1.43957	1.32801	1.28754
423_062606	23	2.98554	2.34772	2.20627	2.13547
423_090106	20	2.58172	2.12753	1.98943	1.9132
429_072206	9	1.17037	1.05986	1.04497	1.03988
429_072606	11	1.15356	1.04432	1.03314	1.02941
429_072906	13	1.29971	1.09367	1.06982	1.06183
429_080206	20	1.1614	1.04493	1.03361	1.02982
429_080506	20	1.11807	1.02941	1.02199	1.01952
429_081206	14	1.80975	1.45316	1.35776	1.31633
429_081606	23	1.33344	1.12048	1.09045	1.08005
429_082306	25	1.8709	1.39095	1.29939	1.26367
429_082606	23	1.65819	1.23747	1.17663	1.15565
429_083006	27	2.01773	1.34814	1.25574	1.22447
429_090206	12	1.10258	1.03017	1.02262	1.02008
429_090606	12	1.09077	1.02624	1.01966	1.01746
429_090906	8	1.14148	1.04875	1.03663	1.03249
429_091606	13	2.13567	1.93962	1.87368	1.82795
429_092006	15	2.13419	1.92225	1.84641	1.79544
429_092306	21	2.1783	1.47967	1.35499	1.31065
429_092706	17	1.49644	1.16307	1.12113	1.10699
429_093006	32	3.06247	1.91553	1.69408	1.60633
429_100406	12	1.04301	1.01067	1.008	1.00711
429_100706	14	1.22917	1.08622	1.06494	1.05754
429_101106	12	1.19705	1.07163	1.05389	1.04777
429_101406	14	1.5661	1.28303	1.21851	1.19298
429_101806	12	1.41777	1.19174	1.146	1.12903
429_102106	11	1.40864	1.18794	1.143	1.12638
429_102506	22	1.39281	1.16252	1.12313	1.10887
429_102806	16	1.11306	1.03063	1.02293	1.02036
429_110106	16	1.11961	1.03252	1.02434	1.0216
429_110406	14	1.15389	1.05379	1.04046	1.03589
429_110806	9	1.11447	1.03537	1.02652	1.02354
432_080306	11	2.02412	1.76794	1.67159	1.6134
432_111506	21	2.34796	1.92872	1.80905	1.74097
435_110306	9	2.22857	1.76124	1.61876	1.55056
435_110706	8	1.74415	1.36746	1.27938	1.24578
436_093006	52	8.05139	4.54074	3.79513	3.4584
436_100306	47	7.8659	4.17675	3.36493	3.0363
436_100706	45	5.83389	3.52205	3.05621	2.85732
436_112106	48	5.56077	2.63742	2.16194	1.99321
436_112506	44	3.92473	2.03642	1.74775	1.64569
437_092906	24	3.08049	1.77391	1.56009	1.48602
437_100406	13	1.20473	1.0646	1.04837	1.04288
437_100606	8	1.14384	1.0455	1.03409	1.03024
437_101006	5	1.10144	1.03527	1.02652	1.02354
437_101306	8	1.12629	1.04202	1.03156	1.028
437_101706	18	1.34099	1.10041	1.0747	1.06614
437_102006	33	1.59164	1.18257	1.13522	1.11935
437_102406	42	2.98641	1.55663	1.3987	1.3476
437_102706	16	1.71677	1.24711	1.18255	1.16077
437_102906	10	1.34481	1.13959	1.10531	1.09315
437_103106	5	1.11599	1.04336	1.03266	1.02898
437_110306	15	1.33657	1.10484	1.07808	1.06912
437_110506	4	1.0952	1.0326	1.02449	1.02174
437_110706	10	1.14865	1.04575	1.03425	1.03039
437_111006	11	1.23003	1.07067	1.05276	1.04676
437_111406	7	1.13093	1.0419	1.0314	1.02787
437_111706	8	1.10616	1.03286	1.02464	1.02188
437_112106	33	3.55863	2.20706	1.91665	1.79723
437_112406	9	1.19167	1.06057	1.04529	1.04016
437_112806	7	1.11053	1.03698	1.02778	1.02466
437_120106	8	1.04225	1.01048	1.00785	1.00698
437_120806	5	1.12084	1.04301	1.03234	1.0287
437_121206	15	1.30211	1.0985	1.07353	1.06511
437_121506	7	1.17613	1.06288	1.04723	1.04188
437_121906	9	1.1032	1.03242	1.02433	1.0216
437_122206	16	2.50891	1.77187	1.60278	1.53071
437_122606	9	1.10975	1.0337	1.02527	1.02243
437_122906	10	1.17755	1.05452	1.04079	1.03617
437_010207	8	1.34314	1.1438	1.10847	1.09593
437_010507	9	1.35548	1.13633	1.10232	1.09049
437_010907	15	1.57875	1.22136	1.16494	1.14542
437_011207	13	2.58518	1.75922	1.56571	1.49237
437_011407	38	5.77425	2.94306	2.3926	2.18845
444_010407	45	5.23146	2.82476	2.38378	2.20666
445_011807	12	2.29704	1.66835	1.5189	1.45649
445_020107	10	1.7557	1.31945	1.23911	1.21032
445_020507	16	3.67838	2.69492	2.36726	2.20496
445_020807	15	2.06742	1.38923	1.28502	1.24982
445_021507	9	2.99916	2.23849	1.983	1.86277
445_032007	11	2.88121	2.3147	2.14604	2.05829
445_040507	15	2.62324	1.71887	1.53048	1.46157
445_041207	7	1.58872	1.25011	1.18755	1.16528
445_041707	11	3.39533	2.66907	2.50018	2.43275
446_030207	16	1.93396	1.43019	1.32518	1.2856
446_030607	14	2.09392	1.64614	1.51794	1.45903
446_030907	9	1.93936	1.60009	1.48878	1.43498
446_031307	8	1.69851	1.26709	1.19761	1.17392
446_031607	7	1.81812	1.33779	1.25056	1.22008
446_032007	41	3.17556	2.25957	2.05293	1.95177
446_032307	25	2.22858	1.79176	1.6646	1.59797
446_032707	24	2.58213	1.63468	1.46518	1.40531
446_033007	5	1.54024	1.2101	1.15612	1.13768
446_040307	7	1.37818	1.14004	1.10447	1.09236
446_040607	21	1.98911	1.59385	1.47806	1.42419
446_041007	6	1.39543	1.16589	1.12502	1.11049
446_041307	7	1.55237	1.21524	1.16013	1.14119
446_041707	6	1.47972	1.18375	1.13689	1.12084
446_042007	7	1.34415	1.12245	1.09132	1.08078
446_042407	19	1.4557	1.16016	1.1193	1.1054
446_042707	7	1.22505	1.07624	1.05703	1.05054
446_050107	7	1.33832	1.12225	1.09131	1.08078
446_051507	6	1.51582	1.19575	1.1455	1.12837
446_051807	5	1.85423	1.3806	1.28368	1.24898
446_052207	22	2.61416	1.70162	1.52051	1.4536
446_052507	18	1.64813	1.24569	1.18344	1.16165
446_052907	4	1.25685	1.09891	1.07419	1.0657
446_060107	9	1.52884	1.24052	1.18218	1.16073
446_060307	5	1.36007	1.13442	1.10039	1.08878
446_060507	5	1.32052	1.117	1.08735	1.07729
446_061207	8	1.65685	1.25913	1.19213	1.16915
446_061507	7	1.41021	1.14777	1.10997	1.09719
446_061907	7	1.26781	1.09018	1.06731	1.05962
Type IV-A
400_010106	14	2.44596	1.88377	1.72424	1.64645
400_012906	18	7.65322	5.34633	4.31233	3.80074
400_032306	28	6.18006	4.0935	3.3978	3.06781
400_032606	5	1.02027	1.00482	1.00361	1.00321
402_050406	17	2.23989	1.48875	1.35791	1.31283
402_060106	56	9.74538	4.18312	3.13204	2.7752
402_060506	38	6.79468	3.98727	3.26163	2.94568
404_012706	26	7.04326	5.24752	4.74251	4.49606
404_013106	30	6.44938	4.11115	3.58684	3.35089
404_020306	21	3.58416	2.39655	2.06851	1.92948
404_020706	14	3.93283	3.07158	2.72601	2.53641
404_021406	41	4.01667	2.27586	1.9414	1.81276
404_032406	29	6.90614	4.48984	3.85487	3.56014
404_032806	34	5.56736	3.36278	2.85747	2.63701
404_042106	27	6.57921	3.81573	3.06989	2.76153
404_042506	33	11.4035	8.45011	7.57402	7.12243
404_042806	29	7.84781	5.4772	4.90819	4.66068
404_050906	29	10.0385	7.38079	6.59654	6.20492
404_051206	34	8.9062	5.27004	4.15663	3.66312
404_051606	54	13.8191	8.88909	7.58809	6.98423
407_021706	38	10.8413	8.26791	7.52983	7.1441
407_022106	23	6.58669	5.38794	5.02038	4.83647
407_031706	39	8.78512	5.96886	5.03532	4.54061
407_040706	32	9.78374	7.10393	6.11327	5.60132
407_052606	31	7.6338	5.77653	5.04414	4.62351
410_052606	22	4.39045	2.7833	2.3241	2.13558
412_052206	17	7.11246	5.79732	5.31419	5.04021
413_041906	20	5.97415	3.92673	3.41715	3.19183
413_042306	20	5.23583	3.7054	3.32522	3.13183
413_060406	28	6.84336	4.27471	3.57453	3.2588
413_070206	23	5.73686	3.61047	3.06868	2.82935
413_070506	27	6.15478	4.31431	3.93559	3.77979
413_070906	23	5.95704	3.96472	3.49597	3.30168
415_072406	13	4.48085	3.44426	3.0184	2.78874
415_100606	11	2.32102	2.05325	1.98067	1.93625
416_061006	14	2.13616	1.46896	1.34959	1.3063
416_061406	28	5.67337	2.95025	2.40638	2.20073
418_041506	11	2.46002	2.14032	2.08717	2.06196
420_071006	28	8.89035	6.40574	5.49981	4.99432
420_072006	23	7.86684	5.45949	4.62522	4.20818
420_081006	26	4.22272	2.55423	2.14199	1.98069
420_081706	34	8.93181	6.88944	6.23709	5.85568
420_081906	22	5.67533	3.93136	3.46849	3.25645
423_052606	29	7.87162	6.05297	5.58529	5.37871
424_062706	19	2.07235	1.44211	1.33108	1.29042
424_072506	41	9.10906	6.44306	5.54213	5.09512
424_081806	23	2.86696	1.68343	1.49293	1.42845
424_082206	26	4.06996	2.72595	2.42251	2.28568
432_102106	43	8.12857	3.47908	2.67331	2.4052
436_082906	79	14.4768	5.64506	4.06648	3.52744
436_090206	47	5.41842	3.16297	2.8108	2.67371
436_090506	55	8.51551	4.20863	3.48881	3.22682
436_090906	86	20.4858	9.20207	6.53324	5.50247
436_091206	81	13.1316	6.11216	4.84208	4.33484
436_091606	81	12.8647	5.10923	3.73251	3.26091
436_091906	75	13.2358	6.38317	5.00876	4.4903
436_092306	62	14.7117	7.55725	5.64348	4.83905
436_092606	77	14.9456	8.08044	6.51348	5.82041
436_101006	85	20.9526	11.8603	9.78234	8.92127
436_101406	80	14.4174	5.66013	4.13839	3.61279
436_101706	77	10.4066	4.9295	3.81817	3.37398
436_102106	91	21.4248	10.9275	8.42168	7.30064
436_102406	49	6.3168	3.24248	2.7179	2.50909
436_102806	73	8.43909	4.32737	3.66436	3.42792
436_110406	59	16.3449	9.25013	7.2286	6.32103
436_110706	49	17.9754	12.0469	10.0123	8.94049
436_111106	69	16.4184	9.30398	7.37581	6.48904
436_111406	77	9.41599	3.50519	2.69075	2.42288
436_111906	91	20.0045	10.9359	8.93424	8.0981
436_112806	60	10.7694	5.72609	4.58983	4.12418
436_120206	56	7.99093	4.16483	3.50746	3.26707
436_120506	95	28.9492	13.6061	9.29994	7.59437
436_120906	89	25.43	12.2009	8.88275	7.5572
436_121206	93	8.59124	3.73542	3.09008	2.84572
436_121606	76	5.43083	2.88201	2.59526	2.4883
443_010207	47	3.97897	2.20243	1.88974	1.77108
443_010607	38	7.25504	4.90925	4.213	3.91525
443_010907	39	6.53413	4.96706	4.5121	4.26969
443_011507	30	5.05759	3.67126	3.29441	3.13297
443_012907	19	6.97964	5.28851	4.69719	4.38659
443_020207	27	9.15031	7.92041	7.46153	7.20124
443_021207	16	4.98907	3.47395	2.96818	2.72548
443_021607	40	7.3859	5.18561	4.66807	4.45727
443_021907	16	5.33362	4.17422	3.83772	3.67524
443_022307	36	7.42229	5.11485	4.41775	4.09417
443_030907	33	9.22601	6.23001	5.27857	4.84964
443_031607	28	6.01655	3.2828	2.59238	2.34259
443_032307	18	4.39994	3.49734	3.2669	3.14838
444_021507	45	15.9906	10.9927	9.15283	8.187
444_032207	37	9.97399	6.80489	5.71167	5.18434
445_012207	18	6.00384	4.3765	3.72085	3.38206
Type IV-B
401_031106	20	3.85259	2.62027	2.26101	2.09838
401_031506	14	2.21505	1.58881	1.44382	1.38827
401_031806	23	3.46087	2.08247	1.78403	1.67606
401_032206	17	3.09053	2.10132	1.83866	1.72899
401_032506	16	3.95179	2.63581	2.28683	2.13152
401_040106	25	5.43505	4.0096	3.71022	3.58256
401_040806	17	2.87027	1.94157	1.72119	1.63001
401_041506	26	5.12509	3.40557	2.87858	2.62949
406_032506	29	4.42506	2.33337	1.94749	1.81242
406_040506	26	3.90938	2.04157	1.73642	1.63432
406_040806	24	3.41064	1.85673	1.61255	1.53016
406_041206	28	4.99681	2.74625	2.24604	2.06267
406_041906	31	5.78814	3.13482	2.51651	2.28624
406_052006	23	4.16813	2.3855	2.00451	1.86353
406_052406	27	4.81901	2.78669	2.29189	2.10259
407_033106	25	4.83583	3.73628	3.34136	3.0997
407_053006	23	4.84243	3.04485	2.54642	2.33283
407_060206	19	4.25651	3.06292	2.69471	2.51718
407_060606	10	1.54685	1.25151	1.19147	1.16896
408_110206	14	4.20744	3.1425	2.84579	2.71186
408_110306	20	5.20096	3.6181	3.05451	2.78096
408_110706	20	5.19931	3.73258	3.32261	3.15156
408_110906	16	6.2609	4.52032	3.76655	3.38427
408_111306	14	4.76345	2.9416	2.43124	2.22669
408_111606	14	4.75849	3.06769	2.54242	2.32259
408_112006	16	5.74324	4.0217	3.43857	3.16603
408_112706	12	3.38609	2.95768	2.79087	2.70106
408_113006	18	3.82971	3.14462	2.92485	2.79082
408_120406	20	4.51276	3.01853	2.57859	2.37897
408_120706	20	6.27013	4.04579	3.29017	2.953
408_121106	16	6.08187	4.28106	3.57339	3.21886
408_121406	21	4.21305	2.52838	2.11447	1.95547
408_121806	24	6.74271	4.56593	3.86112	3.53635
408_122106	19	2.78668	2.06505	1.88951	1.80249
408_122506	15	4.51473	3.64307	3.40996	3.29532
408_122806	22	6.72825	4.73076	4.06345	3.72373
408_010107	18	7.65456	5.55375	4.83244	4.4683
408_010807	26	9.53864	6.82295	5.7857	5.23406
408_011107	18	3.52172	2.16716	1.8779	1.76369
408_011507	20	2.68713	2.0506	1.89385	1.81267
408_011807	13	3.58032	2.68413	2.44066	2.32193
408_012207	23	5.99782	3.98256	3.47886	3.28201
408_012507	18	4.74612	3.28016	2.93035	2.78974
408_013007	22	6.01804	3.77405	3.13378	2.8485
408_020107	17	7.08134	4.97069	4.36463	4.1031
408_020507	24	9.3725	6.91017	5.9003	5.39578
408_020807	22	2.7711	1.64294	1.46439	1.40403
408_021207	16	3.69824	2.63415	2.3893	2.27817
411_031006	36	10.753	6.86643	5.36323	4.64602
411_031206	35	3.89731	1.91621	1.64718	1.55901
411_031706	34	4.71122	2.30402	1.91405	1.78319
411_031906	27	5.76565	3.50102	2.87625	2.60588
411_040806	31	1.96458	1.31261	1.22956	1.20171
411_040906	38	7.37918	3.83394	3.0246	2.7143
411_041406	49	10.6061	6.15214	4.87663	4.32729
411_042106	28	6.05972	3.22065	2.58016	2.34104
411_042306	31	5.01731	3.31032	2.96264	2.82308
411_042806	27	6.08084	3.77779	3.27091	3.06103
411_050506	34	7.72144	4.95142	4.35953	4.1194
411_050706	34	5.39429	2.90956	2.42624	2.23474
411_051206	28	8.09048	5.1623	4.38969	4.06136
411_051406	31	5.11616	2.48481	2.03325	1.88166
411_051906	31	5.56815	2.66975	2.15617	1.98324
411_052106	24	2.33942	1.55363	1.41295	1.36125
411_052606	29	2.33442	1.5061	1.37332	1.32647
411_060906	21	2.93656	1.73145	1.5291	1.45943
411_061106	33	4.96148	2.64697	2.19745	2.02753
411_061606	32	4.69755	2.37256	1.97054	1.83123
414_032006	17	4.00432	2.5039	2.13137	1.97902
414_032406	15	4.06265	3.01777	2.67536	2.49394
414_032706	17	5.09142	3.74261	3.37301	3.20289
414_033106	21	5.42095	3.57047	3.00467	2.739
414_041406	36	7.69724	4.49926	3.76898	3.47908
414_041706	16	2.49625	1.67929	1.51245	1.44816
414_042106	18	4.29147	2.88942	2.47733	2.28701
414_042406	17	6.57244	4.79561	4.19455	3.8803
414_042806	21	5.07306	3.41656	2.92724	2.69853
414_050106	17	4.37889	3.06828	2.6443	2.44242
414_051206	19	4.93003	3.2311	2.83196	2.66079
414_051506	19	3.75653	2.40856	2.08542	1.94917
414_051906	19	5.0775	3.5961	3.13251	2.90689
414_052206	16	5.4385	4.15856	3.76856	3.56669
414_060206	19	5.35249	3.97724	3.50808	3.24126
414_060506	19	7.86789	5.44351	4.37426	3.85037
414_060906	18	4.95859	3.48551	3.08958	2.91047
414_061206	17	6.99026	4.9159	4.13654	3.74428
414_061606	16	5.01058	3.33958	2.87989	2.67257
414_061906	16	5.07022	3.40476	2.86078	2.6149
414_062306	15	4.127	2.5597	2.14523	1.98296
414_062606	19	4.74142	3.18025	2.71408	2.4949
414_063006	23	4.70787	3.5294	3.17219	2.97364
420_071706	24	4.10209	2.62634	2.22199	2.05308
430_080606	39	8.58521	6.00009	5.22587	4.86983
430_080906	24	4.65471	2.99962	2.53042	2.32333
430_081306	32	5.27266	3.34516	2.85828	2.64192
430_081606	30	10.8228	7.46881	6.40582	5.87787
430_082006	30	12.064	8.56959	7.04468	6.25041
430_082306	35	13.0011	9.3867	7.80019	6.91128
430_083006	30	8.80277	6.48104	5.65213	5.23998
430_090306	37	10.6262	6.44962	4.98329	4.32634
430_090606	39	9.42538	6.84475	6.02492	5.62381
430_091006	43	10.0317	6.95167	6.16515	5.806
430_091306	40	12.6942	9.49807	8.28604	7.64508
430_091706	34	11.264	7.98311	6.60484	5.87708
430_092006	36	9.60905	6.55688	5.63354	5.20275
430_092706	33	8.36596	5.86629	5.10782	4.73623
430_100106	30	11.3031	8.85366	7.9408	7.45666
430_100406	31	6.37901	4.60227	4.0411	3.73459
430_100806	39	9.38249	6.89653	6.05704	5.5711
430_101106	37	8.60667	6.13913	5.42457	5.08221
430_101506	33	9.79345	6.77242	5.90357	5.48686
430_101806	32	11.4431	7.79302	6.30255	5.5607
430_102206	40	12.6951	9.10348	7.56951	6.70196
430_102906	31	10.4598	8.62654	7.91698	7.48352
430_110506	38	8.65606	5.29773	4.24818	3.77182
430_110806	39	12.051	8.46006	7.19274	6.56956
430_111206	35	12.6165	9.70904	8.7046	8.18114
430_111506	37	12.82	9.72982	8.56381	7.94949
430_111906	35	8.07002	5.6808	5.10998	4.86156
431_080706	22	7.00987	5.42197	4.85376	4.53359
431_081106	14	3.81704	2.85021	2.49092	2.31172
431_081406	21	4.39079	2.39418	1.99114	1.84859
431_081806	29	9.15172	6.61414	5.82528	5.44011
431_082106	27	6.23927	4.46459	3.8615	3.56828
431_082506	25	4.99174	2.89797	2.394	2.19484
431_082806	30	5.05336	2.90805	2.3966	2.19498
431_090106	26	4.22065	2.40349	2.01313	1.86896
431_090406	23	4.52477	3.28108	2.86871	2.65098
431_090806	23	3.97554	2.6574	2.36722	2.23591
431_091106	20	6.16903	4.27205	3.70788	3.45353
431_091506	22	4.05202	2.54642	2.15233	1.99214
431_091806	28	7.50857	4.89897	3.99641	3.57317
431_092206	28	10.0445	6.85663	5.83259	5.37664
431_092506	25	6.26608	4.01563	3.39304	3.10208
431_092906	21	7.03581	4.89826	4.13473	3.74957
431_100906	5	1.34888	1.15028	1.11313	1.10002
431_101306	10	2.02495	1.45714	1.34132	1.29905
431_101606	7	2.22368	1.63256	1.47559	1.41524
431_102006	15	3.81187	3.09204	2.84755	2.70519
431_102306	16	4.21649	3.29796	2.99486	2.8289
431_102706	17	3.06576	2.28877	2.06077	1.95022
431_102906	19	3.06265	2.36443	2.20689	2.12961
431_110306	17	3.99066	2.6856	2.33757	2.18178
431_110606	21	6.34596	4.20773	3.41414	3.04831
431_111706	21	4.21917	2.60618	2.18243	2.01525
431_111906	21	3.09419	2.13172	1.87818	1.7687
432_110106	28	2.51068	1.51602	1.37447	1.32696
432_110806	21	3.14207	2.24513	2.0147	1.90588
435_081506	20	2.43769	1.55118	1.40326	1.35194
435_081806	15	3.63991	2.74932	2.46458	2.31921
435_090106	11	1.29466	1.09627	1.07182	1.0636
435_090506	9	2.0434	1.48685	1.36534	1.32014
435_090806	22	5.41242	4.06783	3.66817	3.44504
435_091206	14	1.33855	1.10311	1.07673	1.06793
435_091506	33	2.95341	1.64196	1.46194	1.40189
435_091906	18	2.11991	1.4687	1.34997	1.30668
435_092206	23	3.40155	2.51278	2.27017	2.14747
435_092906	25	3.8148	2.35941	2.06292	1.93633
435_100306	23	2.10113	1.39376	1.28894	1.25325
435_100606	17	1.48754	1.15605	1.11572	1.10224
435_101006	11	1.19363	1.05973	1.04465	1.03959
435_101306	24	3.66736	2.68354	2.49976	2.42788
435_101706	20	3.32704	2.47103	2.30087	2.2235
435_102006	22	1.80218	1.28938	1.21431	1.18851
435_102406	17	1.62666	1.2224	1.16509	1.14553
435_102706	24	3.68291	2.16797	1.85933	1.74305
435_103106	25	5.84158	3.51991	2.86455	2.59138
435_111006	19	2.02371	1.37502	1.27577	1.24187
435_111406	25	2.10983	1.40412	1.29872	1.26195
435_111706	13	1.81193	1.35291	1.26586	1.2338
435_112106	16	2.33892	1.71889	1.55488	1.48629
439_121406	21	4.93634	3.43805	3.08238	2.93431
439_121806	15	3.42434	2.28913	1.96072	1.82864
439_122106	15	2.44025	1.58181	1.42649	1.37198
439_122506	19	2.68394	1.6835	1.50267	1.43786
439_122806	16	1.93457	1.34483	1.25417	1.22314
439_010107	14	3.08223	1.96124	1.71264	1.61824
439_010407	13	2.7619	1.76401	1.55623	1.48272
439_010807	15	2.86912	1.886	1.66052	1.5738
439_011107	16	3.16686	2.03156	1.75685	1.65388
439_011507	19	4.17029	2.5396	2.13906	1.98138
439_011807	13	2.73359	1.79391	1.58616	1.50947
439_012207	15	2.86823	1.84767	1.62785	1.54534
439_012507	17	2.1747	1.47852	1.35521	1.31095
439_020107	19	3.80397	2.26591	1.91237	1.78356
439_020507	17	3.10859	1.97133	1.71542	1.61931
439_020807	13	3.61527	2.27214	1.93908	1.81065
439_021207	12	3.9493	2.46504	2.06528	1.91321
439_021507	18	3.95042	2.53001	2.14208	1.9852
439_021907	30	8.82512	6.86281	6.01966	5.53366
439_022207	15	2.61549	1.6145	1.44476	1.38723
439_022607	15	2.85386	1.72126	1.52029	1.45173
439_030107	15	2.77707	1.74741	1.54644	1.47485
439_030507	14	2.12801	1.42142	1.30941	1.27101
439_030807	13	2.40525	1.58947	1.43274	1.37738
439_031207	16	2.95779	1.84103	1.60987	1.52821
439_031307	17	4.22534	2.7475	2.33121	2.15205
439_031907	14	4.23166	3.3837	3.10192	2.95023
439_032207	17	3.04019	1.88433	1.64721	1.56084
439_032907	13	3.13095	1.94978	1.6889	1.59538
439_040207	15	3.03677	1.88608	1.64556	1.55897
443_020507	21	6.72246	5.39049	4.96986	4.70622
443_022607	16	5.52584	4.18534	3.68263	3.41352
444_010807	31	6.60939	4.0911	3.36872	3.04915
444_011607	26	4.99856	3.31544	2.903	2.71592
444_011807	28	4.16665	2.74791	2.44693	2.31393
444_012207	28	4.79504	3.21184	2.88037	2.74782
444_012507	30	6.62614	5.24591	4.87019	4.68336
444_012907	29	8.5645	5.4014	4.4955	4.09761
444_020107	36	5.79414	3.5405	3.10577	2.94065
444_020507	37	7.44022	4.86825	4.12614	3.77834
444_020807	42	11.3775	7.13351	5.54701	4.79544
444_021207	48	14.1962	8.66821	6.78076	5.91972
444_022407	25	7.1263	4.54845	3.70008	3.31014
444_022607	39	5.8781	2.95406	2.35758	2.14961
444_030107	35	5.42542	3.24684	2.64588	2.40092
444_030507	28	2.73456	1.71677	1.53221	1.46401
444_030807	26	1.96178	1.38287	1.28779	1.25291
444_031207	37	5.80643	3.28724	2.69747	2.45617
444_031907	34	6.68035	3.70025	2.98605	2.6983
444_032907	36	5.52632	2.96236	2.37229	2.1623
444_040207	38	7.43718	4.18694	3.29371	2.9328
444_040607	42	6.31899	3.68411	3.05432	2.77509
444_040907	43	7.79273	4.51448	3.66238	3.2889
444_041207	34	7.57594	3.98913	3.07123	2.73204
444_041607	44	8.57569	3.90804	2.95568	2.63117
444_041907	39	10.7088	6.46195	5.08199	4.4554
445_011107	17	5.55184	3.60318	2.95264	2.66521
445_011507	10	2.32099	1.64526	1.48873	1.42761
445_012507	9	3.29476	2.17777	1.88602	1.76917
445_012907	13	2.91164	1.90131	1.67144	1.58369
445_021307	11	3.00183	2.23279	2.00214	1.89085
445_021907	13	3.86731	2.8657	2.48828	2.2997
445_022607	12	3.27808	2.29475	1.98789	1.85757
445_030107	9	2.67085	1.93044	1.70218	1.60981
445_030507	12	3.51595	2.58386	2.24838	2.09226
445_030807	9	2.44355	1.88382	1.72284	1.64498
445_031207	11	2.93561	2.0344	1.77809	1.67491
445_031507	15	3.19759	2.438	2.17583	2.03989
445_032207	12	1.82429	1.36659	1.27623	1.24284
445_032607	17	5.38652	3.71994	3.10277	2.80932
445_032907	10	2.23541	1.59592	1.44766	1.39138
445_040907	11	3.49198	2.73483	2.49766	2.37171
445_041907	9	2.59306	1.90113	1.68374	1.59475
445_042307	12	4.50355	3.67341	3.30015	3.08415
445_042607	8	3.64827	3.06955	2.79007	2.62596
445_043007	11	3.86143	2.7078	2.28719	2.10561
